# Supplementary material for: Dietary exposure to N-nitrosamines and their precursors: an age-stratified assessment
Source: Sci Rep. 2026 Jan 19;16:4047. doi: 10.1038/s41598-025-34144-7 (PMC12855995; doi:10.1038/s41598-025-34144-7)
Supplement: Supplementary file 2 — Supplementary Material 3 [file 41598_2025_34144_MOESM2_ESM.xls]

## Sheet: Database
Food group	Food item	Cooking method	Cooking doneness	Temp (ºC)	Time (min)	Conservation method	Type of carcinogen	Food concentration	Units	Source	Reference
Alcoholic beverages	Beer, brown ale	not available	not available	not available	not available	not applicable	Comb.	0	μg/100g	EPIC	(Jakszyn et al., 2004)
Alcoholic beverages	Beer, lager, 4°-5°	not available	not available	not available	not available	not applicable	Comb.	0	μg/100g	EPIC	(Jakszyn et al., 2004)
Alcoholic beverages	Beer, brown ale	not available	not available	not available	not available	not applicable	NDEA	0.0143699	μg/100g	EFSA	(EFSA Contam et al., 2023)
Alcoholic beverages	Gin	not available	not available	not available	not available	not available	NDMA	0.0692222	μg/100g	EFSA	(EFSA Contam et al., 2023)
Alcoholic beverages	Beer, brown ale	not available	not available	not available	not available	not applicable	NDMA	0.03	μg/100g	EPIC	(Jakszyn et al., 2004)
Alcoholic beverages	Beer, lager, 4°-5°	not available	not available	not available	not available	not applicable	NDMA	0.03	μg/100g	EPIC	(Jakszyn et al., 2004)
Alcoholic beverages	Whisky	not available	not available	not available	not available	not applicable	NDMA	0.019	μg/100g	EPIC	(Jakszyn et al., 2004)
Alcoholic beverages	Beer, brown ale	not available	not available	not available	not available	not applicable	NMOR	0.0161644	μg/100g	EFSA	(EFSA Contam et al., 2023)
Alcoholic beverages	Beer, lager, 4°-5°	not available	not available	not available	not available	not applicable	NMOR	0.0161644	μg/100g	EFSA	(EFSA Contam et al., 2023)
Alcoholic beverages	Beer, brown ale	not available	not available	not available	not available	not applicable	NPIP	0	μg/100g	EPIC	(Jakszyn et al., 2004)
Alcoholic beverages	Beer, lager, 4°-5°	not available	not available	not available	not available	not applicable	NPIP	0	μg/100g	EPIC	(Jakszyn et al., 2004)
Alcoholic beverages	Beer, brown ale	not available	not available	not available	not available	not applicable	NPYR	0	μg/100g	EPIC	(Jakszyn et al., 2004)
Alcoholic beverages	Beer, lager, 4°-5°	not available	not available	not available	not available	not applicable	NPYR	0	μg/100g	EPIC	(Jakszyn et al., 2004)
Alcoholic beverages	Tequila	not available	not available	not available	not available	not available	TCNA NO POTENCY	0.559222	μg/100g	EFSA	(EFSA Contam et al., 2023)
Alcoholic beverages	Liqueur Fernet-Branca	not available	not available	not available	not available	not available	TCNA WITH POTENCY	0.167222	μg/100g	EFSA	(EFSA Contam et al., 2023)
Alcoholic beverages	Beer, brown ale	not available	not available	not available	not available	not applicable	TCNA WITH POTENCY	0.0457316	μg/100g	EFSA	(EFSA Contam et al., 2023)
Alcoholic beverages	Bitter, with alcohol	not available	not available	not available	not available	not available	TCNA WITH POTENCY	0.167222	μg/100g	EFSA	(EFSA Contam et al., 2023)
Cereals and cereals products	Breakfast cereals, mix, with chocolate	not available	not available	not available	not available	dried	Nitrates	0.25	mg/100g	EPIC	(Jakszyn et al., 2004)
Cereals and cereals products	Corn, kernels on cob, frozen	raw	not available	not available	not available	fresh	Nitrates	6.2	mg/100g	EPIC	(Jakszyn et al., 2004)
Cereals and cereals products	Breakfast cereals, mix, with chocolate	not available	not available	not available	not available	dried	Nitrites	0.13	mg/100g	EPIC	(Jakszyn et al., 2004)
Cereals and cereals products	Corn, kernels on cob, frozen	raw	not available	not available	not available	fresh	Nitrites	0.3	mg/100g	EPIC	(Jakszyn et al., 2004)
Eggs	Egg, chicken, whole, raw	not available	not available	not available	not available	fresh	Nitrates	0.49	mg/100g	EPIC	(Jakszyn et al., 2004)
Eggs	Egg, chicken, whole, raw	not available	not available	not available	not available	fresh	Nitrites	0.17	mg/100g	EPIC	(Jakszyn et al., 2004)
Fish	Albacore, raw	raw	not available	not available	not available	canned	Comb.	0	μg/100g	EPIC	(Jakszyn et al., 2004)
Fish	Albacore, raw	baked	not available	not available	not available	canned	Comb.	0.27	μg/100g	EPIC	(Jakszyn et al., 2004)
Fish	Cod, fresh, raw	raw	not available	not available	not available	canned	Comb.	0.91	μg/100g	EPIC	(Jakszyn et al., 2004)
Fish	Cod, fresh, raw	baked	not available	not available	not available	canned	Comb.	0.35	μg/100g	EPIC	(Jakszyn et al., 2004)
Fish	Salmon, raw	not available	not available	not available	not available	canned	Comb.	0	μg/100g	EPIC	(Jakszyn et al., 2004)
Fish	Sardine, raw	raw	not available	not available	not available	canned	Comb.	0	μg/100g	EPIC	(Jakszyn et al., 2004)
Fish	Sardine, raw	baked	not available	not available	not available	canned	Comb.	0.44	μg/100g	EPIC	(Jakszyn et al., 2004)
Fish	European seabass, raw	not available	not available	not available	not available	not available	NDBA	0.0161835	μg/100g	EFSA	(EFSA Contam et al., 2023)
Fish	Tuna, canned in juice, drained	not available	not available	not available	not available	not available	NDBA	0.032	μg/100g	EFSA	(EFSA Contam et al., 2023)
Fish	Tuna, raw	not available	not available	not available	not available	not available	NDBA	0.0161835	μg/100g	EFSA	(EFSA Contam et al., 2023)
Fish	Anchovies, canned in oil	raw	not available	not available	not available	smoked	NDEA	0.0215	μg/100g	EFSA	(EFSA Contam et al., 2023)
Fish	Anchovy, fresh, raw	not available	not available	not available	not available	not available	NDEA	0.0161395	μg/100g	EFSA	(EFSA Contam et al., 2023)
Fish	Cod, fresh, raw	not available	not available	not available	not available	dried	NDEA	0.016225	μg/100g	EFSA	(EFSA Contam et al., 2023)
Fish	European seabass, raw	not available	not available	not available	not available	not available	NDEA	0.0161395	μg/100g	EFSA	(EFSA Contam et al., 2023)
Fish	Mullet, raw	not available	not available	not available	not available	not available	NDEA	0.0161395	μg/100g	EFSA	(EFSA Contam et al., 2023)
Fish	Ray, raw	not available	not available	not available	not available	not available	NDEA	0.0161395	μg/100g	EFSA	(EFSA Contam et al., 2023)
Fish	Trout, raw	not available	not available	not available	not available	not available	NDEA	0.0161395	μg/100g	EFSA	(EFSA Contam et al., 2023)
Fish	Turbot, raw	not available	not available	not available	not available	not available	NDEA	0.0161395	μg/100g	EFSA	(EFSA Contam et al., 2023)
Fish	Anchovies, canned in oil	raw	not available	not available	not available	smoked	NDMA	0.1595	μg/100g	EFSA	(EFSA Contam et al., 2023)
Fish	European seabass, raw	not available	not available	not available	not available	not available	NDMA	0.110655	μg/100g	EFSA	(EFSA Contam et al., 2023)
Fish	Mackerel, raw	baked	not available	not available	not available	not available	NDMA	0.110655	μg/100g	EFSA	(EFSA Contam et al., 2023)
Fish	Monkfish, raw	not available	not available	not available	not available	not available	NDMA	0.110655	μg/100g	EFSA	(EFSA Contam et al., 2023)
Fish	Ray, raw	not available	not available	not available	not available	not available	NDMA	0.110655	μg/100g	EFSA	(EFSA Contam et al., 2023)
Fish	Surimi product	not available	not available	not available	not available	not available	NDMA	0.113744	μg/100g	EFSA	(EFSA Contam et al., 2023)
Fish	Tuna, canned in juice, drained	not available	not available	not available	not available	not available	NDMA	0.1595	μg/100g	EFSA	(EFSA Contam et al., 2023)
Fish	Herring, raw	smoked	not available	not available	not available	dried	NDMA	0	μg/100g	EPIC	(Jakszyn et al., 2004)
Fish	Cod, fresh, raw	baked	not available	not available	not available	not available	NDMA	0.3	μg/100g	EPIC	(Jakszyn et al., 2004)
Fish	Hake, raw	not available	not available	not available	not available	not available	NPIP	0.0907865	μg/100g	EFSA	(EFSA Contam et al., 2023)
Fish	Trout, raw	not available	not available	not available	not available	not available	NPIP	0.0907865	μg/100g	EFSA	(EFSA Contam et al., 2023)
Fish	Tuna, canned in juice, drained	not available	not available	not available	not available	not available	NPIP	0.207	μg/100g	EFSA	(EFSA Contam et al., 2023)
Fish	Tuna, raw	not available	not available	not available	not available	not available	NPIP	0.0907865	μg/100g	EFSA	(EFSA Contam et al., 2023)
Fish	Anchovies, canned in oil	raw	not available	not available	not available	smoked	NPYR	0.378	μg/100g	EFSA	(EFSA Contam et al., 2023)
Fish	Anchovy, fresh, raw	not available	not available	not available	not available	not available	NPYR	0.178004	μg/100g	EFSA	(EFSA Contam et al., 2023)
Fish	Cod, fresh, raw	baked	not available	not available	not available	not available	NPYR	0.178004	μg/100g	EFSA	(EFSA Contam et al., 2023)
Fish	Mullet, raw	not available	not available	not available	not available	not available	NPYR	0.178004	μg/100g	EFSA	(EFSA Contam et al., 2023)
Fish	Surimi product	not available	not available	not available	not available	not available	NPYR	0.189054	μg/100g	EFSA	(EFSA Contam et al., 2023)
Fish	Tuna, canned in juice, drained	not available	not available	not available	not available	not available	NPYR	0.378	μg/100g	EFSA	(EFSA Contam et al., 2023)
Fish	Carp, raw	not available	not available	not available	not available	not available	NPYR	0.178004	μg/100g	EFSA	(EFSA Contam et al., 2023)
Fish	Salmon, smoked	smoked	not available	not available	not available	not available	NPYR	0.15	μg/100g	EFSA	(EFSA Contam et al., 2023)
Fish	Trout, raw	not available	not available	not available	not available	not available	TCNA NO POTENCY	0.411769	μg/100g	EFSA	(EFSA Contam et al., 2023)
Fish	Tuna, canned in juice, drained	not available	not available	not available	not available	not available	TCNA NO POTENCY	0.798	μg/100g	EFSA	(EFSA Contam et al., 2023)
Fish	Salmon, smoked	smoked	not available	not available	not available	not available	TCNA NO POTENCY	0.316	μg/100g	EFSA	(EFSA Contam et al., 2023)
Fish	Cod, fresh, raw	baked	not available	not available	not available	not available	TCNA WITH POTENCY	0.18379	μg/100g	EFSA	(EFSA Contam et al., 2023)
Fish	Mullet, raw	not available	not available	not available	not available	not available	TCNA WITH POTENCY	0.18379	μg/100g	EFSA	(EFSA Contam et al., 2023)
Fish	Surimi product	not available	not available	not available	not available	not available	TCNA WITH POTENCY	0.189568	μg/100g	EFSA	(EFSA Contam et al., 2023)
Fish	Swordfish, raw	not available	not available	not available	not available	not available	TCNA WITH POTENCY	0.18379	μg/100g	EFSA	(EFSA Contam et al., 2023)
Legumes	Peas, frozen, raw	raw	not available	not available	not available	fresh	Nitrates	3	mg/100g	EFSA	(EFSA Panel et al., 2008)
Legumes	Peas, frozen, raw	raw	not available	not available	not available	fresh	Nitrites	0.08	mg/100g	EPIC	(Jakszyn et al., 2004)
Meat and meat products	Belly rashers, pork, smoked, raw	microwave	not available	not available	not available	not available	NDBA	0.16	μg/100g	Other	(Campillo et al., 2011)
Meat and meat products	Black pudding, raw	not available	not available	not available	not available	not available	NDBA	0.34	μg/100g	Other	(Campillo et al., 2011)
Meat and meat products	Cured sausage with paprika: «chorizo»	not available	not available	not available	not available	smoked	NDBA	0.0855	μg/100g	Other	(Campillo et al., 2011)
Meat and meat products	Mince meat, seasoned, for stuffing, raw	fried	not available	150-225	7.5	canned	NDBA	0.15	μg/100g	Other	(Campillo et al., 2011)
Meat and meat products	Chicken, leg, without skin, raw	baked	well done	not available	not available	not available	NDBA	0.027	μg/100g	EFSA	(EFSA Contam et al., 2023)
Meat and meat products	Cured dry sausage: «salchichón»	not available	not available	not available	not available	not available	NDBA	0.0273462	μg/100g	EFSA	(EFSA Contam et al., 2023)
Meat and meat products	Mortadella	not available	not available	not available	not available	not available	NDBA	0.0273462	μg/100g	EFSA	(EFSA Contam et al., 2023)
Meat and meat products	Duck, without skin, raw	not available	not available	not available	not available	not available	NDBA	0.027	μg/100g	EFSA	(EFSA Contam et al., 2023)
Meat and meat products	Kidney, calf, raw	not available	not available	not available	not available	not available	NDBA	0.0273462	μg/100g	EFSA	(EFSA Contam et al., 2023)
Meat and meat products	Kidney, lamb, raw	not available	not available	not available	not available	not available	NDBA	0.0273462	μg/100g	EFSA	(EFSA Contam et al., 2023)
Meat and meat products	Liver, chicken, raw	not available	not available	not available	not available	not available	NDBA	0.0273462	μg/100g	EFSA	(EFSA Contam et al., 2023)
Meat and meat products	Pâté, campaigne	not available	not available	not available	not available	canned	NDBA	0.0273462	μg/100g	EFSA	(EFSA Contam et al., 2023)
Meat and meat products	Pâté, pig liver, canned	not available	not available	not available	not available	not available	NDBA	0.0273462	μg/100g	EFSA	(EFSA Contam et al., 2023)
Meat and meat products	Pheasant, skinless, raw	not available	not available	not available	not available	not available	NDBA	0.027	μg/100g	EFSA	(EFSA Contam et al., 2023)
Meat and meat products	Cooked ham, extra	not available	not available	not available	not available	fresh	NDEA	0.24	μg/100g	Other	(Campillo et al., 2011)
Meat and meat products	Cured sausage with paprika: «chorizo»	not available	not available	not available	not available	smoked	NDEA	0.2625	μg/100g	Other	(Campillo et al., 2011)
Meat and meat products	Pâté, campaigne	not available	not available	not available	not available	canned	NDEA	0.19	μg/100g	Other	(Campillo et al., 2011)
Meat and meat products	Chicken, leg, without skin, raw	baked	well done	not available	not available	not available	NDEA	0.058	μg/100g	EFSA	(EFSA Contam et al., 2023)
Meat and meat products	Cured ham, without fat	not available	not available	not available	not available	cured	NDEA	0.187462	μg/100g	EFSA	(EFSA Contam et al., 2023)
Meat and meat products	Kidney, calf, raw	not available	not available	not available	not available	not available	NDEA	0.0938743	μg/100g	EFSA	(EFSA Contam et al., 2023)
Meat and meat products	Kidney, pig, raw	not available	not available	not available	not available	not available	NDEA	0.0938743	μg/100g	EFSA	(EFSA Contam et al., 2023)
Meat and meat products	Cooked ham, extra	not available	not available	not available	not available	fresh	NDMA	0.26	μg/100g	Other	(Campillo et al., 2011)
Meat and meat products	Cured ham, lean and fat	not available	not available	not available	not available	cured	NDMA	0.2	μg/100g	Other	(Campillo et al., 2011)
Meat and meat products	Mortadella	not available	not available	not available	not available	not available	NDMA	0.15	μg/100g	Other	(Campillo et al., 2011)
Meat and meat products	Turkey, breast, without skin, raw	cooked	not available	not available	not available	smoked	NDMA	0.38	μg/100g	Other	(Campillo et al., 2011)
Meat and meat products	Pâté, campaigne	not available	not available	not available	not available	canned	NDMA	0.23	μg/100g	Other	(Campillo et al., 2011)
Meat and meat products	Sausage, «Frankfurt» type, raw	baked	medium	not available	not available	not available	NDMA	0.21	μg/100g	Other	(Campillo et al., 2011)
Meat and meat products	Sausage, «Frankfurt» type, raw	baked	well done	not available	not available	not available	NDMA	0.21	μg/100g	Other	(Campillo et al., 2011)
Meat and meat products	Sausage, «Frankfurt» type, raw	baked	very well done	not available	not available	not available	NDMA	0.21	μg/100g	Other	(Campillo et al., 2011)
Meat and meat products	Sausage, «Frankfurt» type, raw	broiled	rare	not available	not available	not available	NDMA	0.21	μg/100g	Other	(Campillo et al., 2011)
Meat and meat products	Sausage, «Frankfurt» type, raw	broiled	medium	not available	not available	not available	NDMA	0.21	μg/100g	Other	(Campillo et al., 2011)
Meat and meat products	Sausage, «Frankfurt» type, raw	broiled	well done	not available	not available	not available	NDMA	0.21	μg/100g	Other	(Campillo et al., 2011)
Meat and meat products	Sausage, «Frankfurt» type, raw	broiled	very well done	not available	not available	not available	NDMA	0.21	μg/100g	Other	(Campillo et al., 2011)
Meat and meat products	Sausage, «Frankfurt» type, raw	microwave	medium	not available	not available	not available	NDMA	0.21	μg/100g	Other	(Campillo et al., 2011)
Meat and meat products	Sausage, «Frankfurt» type, raw	microwave	well done	not available	not available	not available	NDMA	0.21	μg/100g	Other	(Campillo et al., 2011)
Meat and meat products	Sausage, «Frankfurt» type, raw	microwave	very well done	not available	not available	not available	NDMA	0.21	μg/100g	Other	(Campillo et al., 2011)
Meat and meat products	Sausage, «Frankfurt» type, raw	not available	not available	not available	not available	not available	NDMA	0.21	μg/100g	Other	(Campillo et al., 2011)
Meat and meat products	Black pudding, raw	not available	not available	not available	not available	not available	NDMA	0.345276	μg/100g	Combined (EFSA+Other)	(EFSA Contam et al., 2023) & (Campillo et al., 2011)
Meat and meat products	Cured dry sausage: «salchichón»	not available	not available	not available	not available	not available	NDMA	0.224791	μg/100g	Combined (EFSA+Other)	(EFSA Contam et al., 2023) & (Campillo et al., 2011)
Meat and meat products	Cured ham, without fat	not available	not available	not available	not available	cured	NDMA	0.185955	μg/100g	Combined (EFSA+Other)	(EFSA Contam et al., 2023) & (Campillo et al., 2011)
Meat and meat products	Foie-gras	not available	not available	not available	not available	not available	NDMA	0.0967326	μg/100g	Combined (EFSA+Other)	(EFSA Contam et al., 2023) & (Campillo et al., 2011)
Meat and meat products	Belly rashers, pork, smoked, raw	microwave	not available	not available	not available	not available	NDMA	0.191714	μg/100g	Combined (EFSA+Other)	(EFSA Contam et al., 2023) & (Campillo et al., 2011)
Meat and meat products	Cured sausage with paprika: «chorizo»	not available	not available	not available	not available	smoked	NDMA	0.0541625	μg/100g	Combined (EFSA+Other)	(EFSA Contam et al., 2023) & (Campillo et al., 2011)
Meat and meat products	Kidney, pig, raw	not available	not available	not available	not available	not available	NDMA	0.0954912	μg/100g	EFSA	(EFSA Contam et al., 2023)
Meat and meat products	Liver, chicken, raw	not available	not available	not available	not available	not available	NDMA	0.0954912	μg/100g	EFSA	(EFSA Contam et al., 2023)
Meat and meat products	Tongue, calf, raw	not available	not available	not available	not available	cured	NDMA	0.0954912	μg/100g	EFSA	(EFSA Contam et al., 2023)
Meat and meat products	Belly rashers, pork, smoked, raw	barbecued	medium	not available	not available	not available	NDMA	1.01	μg/100g	EPIC	(Jakszyn et al., 2004)
Meat and meat products	Belly rashers, pork, smoked, raw	barbecued	well done	not available	not available	not available	NDMA	1.01	μg/100g	EPIC	(Jakszyn et al., 2004)
Meat and meat products	Belly rashers, pork, smoked, raw	barbecued	very well done	not available	not available	not available	NDMA	1.01	μg/100g	EPIC	(Jakszyn et al., 2004)
Meat and meat products	Belly rashers, pork, smoked, raw	broiled	medium	not available	not available	not available	NDMA	1.01	μg/100g	EPIC	(Jakszyn et al., 2004)
Meat and meat products	Belly rashers, pork, smoked, raw	broiled	well done	not available	not available	not available	NDMA	1.01	μg/100g	EPIC	(Jakszyn et al., 2004)
Meat and meat products	Belly rashers, pork, smoked, raw	broiled	very well done	not available	not available	not available	NDMA	1.01	μg/100g	EPIC	(Jakszyn et al., 2004)
Meat and meat products	Belly rashers, pork, smoked, raw	microwave	well done	not available	not available	not available	NDMA	1.01	μg/100g	EPIC	(Jakszyn et al., 2004)
Meat and meat products	Belly rashers, pork, smoked, raw	microwave	very well done	not available	not available	not available	NDMA	1.01	μg/100g	EPIC	(Jakszyn et al., 2004)
Meat and meat products	Belly rashers, pork, smoked, raw	not available	not available	not available	not available	not available	NDMA	1.01	μg/100g	EPIC	(Jakszyn et al., 2004)
Meat and meat products	Pork, bacon, raw	broiled	well done	not available	not available	not available	NDMA	1.01	μg/100g	EPIC	(Jakszyn et al., 2004)
Meat and meat products	Pork, bacon, raw	broiled	very well done	not available	not available	not available	NDMA	1.01	μg/100g	EPIC	(Jakszyn et al., 2004)
Meat and meat products	Pork, bacon, raw	not available	not available	not available	not available	salted	NDMA	1.01	μg/100g	EPIC	(Jakszyn et al., 2004)
Meat and meat products	Pork, bacon, raw	not available	not available	not available	not available	not available	NDMA	1.01	μg/100g	EPIC	(Jakszyn et al., 2004)
Meat and meat products	Sausage, pork, grilled	boiled	not available	not available	not available	not available	NDMA	0.084	μg/100g	EPIC	(Jakszyn et al., 2004)
Meat and meat products	Pâté, pig liver, canned	not available	not available	not available	not available	not available	NDMA	0.08	μg/100g	Other	(Lee et al., 2019)
Meat and meat products	Mortadella	fried	medium	not available	not available	not available	NDPA	0.12	ng/100g	Other	(Campillo et al., 2011)
Meat and meat products	Sausage, «Frankfurt» type, raw	baked	medium	not available	not available	not available	NDPA	0.103	μg/100g	Other	(Campillo et al., 2011)
Meat and meat products	Sausage, «Frankfurt» type, raw	baked	well done	not available	not available	not available	NDPA	0.103	μg/100g	Other	(Campillo et al., 2011)
Meat and meat products	Sausage, «Frankfurt» type, raw	baked	very well done	not available	not available	not available	NDPA	0.103	μg/100g	Other	(Campillo et al., 2011)
Meat and meat products	Sausage, «Frankfurt» type, raw	broiled	rare	not available	not available	not available	NDPA	0.103	μg/100g	Other	(Campillo et al., 2011)
Meat and meat products	Sausage, «Frankfurt» type, raw	broiled	medium	not available	not available	not available	NDPA	0.103	μg/100g	Other	(Campillo et al., 2011)
Meat and meat products	Sausage, «Frankfurt» type, raw	broiled	well done	not available	not available	not available	NDPA	0.103	μg/100g	Other	(Campillo et al., 2011)
Meat and meat products	Sausage, «Frankfurt» type, raw	broiled	very well done	not available	not available	not available	NDPA	0.103	μg/100g	Other	(Campillo et al., 2011)
Meat and meat products	Sausage, «Frankfurt» type, raw	microwave	medium	not available	not available	not available	NDPA	0.103	μg/100g	Other	(Campillo et al., 2011)
Meat and meat products	Sausage, «Frankfurt» type, raw	microwave	well done	not available	not available	not available	NDPA	0.103	μg/100g	Other	(Campillo et al., 2011)
Meat and meat products	Sausage, «Frankfurt» type, raw	microwave	very well done	not available	not available	not available	NDPA	0.103	μg/100g	Other	(Campillo et al., 2011)
Meat and meat products	Sausage, «Frankfurt» type, raw	not available	not available	not available	not available	not available	NDPA	0.103	μg/100g	Other	(Campillo et al., 2011)
Meat and meat products	Cured sausage with paprika: «chorizo»	not available	not available	not available	not available	smoked	NDPA	0.0289487	μg/100g	Combined (EFSA+Other)	(EFSA Contam et al., 2023) & (Campillo et al., 2011)
Meat and meat products	Belly rashers, pork, smoked, raw	microwave	not available	not available	not available	not available	NDPA	0.0227612	μg/100g	EFSA	(EFSA Contam et al., 2023)
Meat and meat products	Chicken, leg, without skin, raw	baked	well done	not available	not available	not available	NDPA	0.0257292	μg/100g	EFSA	(EFSA Contam et al., 2023)
Meat and meat products	Cooked ham, extra	not available	not available	not available	not available	fresh	NDPA	0.0313889	μg/100g	EFSA	(EFSA Contam et al., 2023)
Meat and meat products	Pork, chops, lean and fat, raw	microwave	well done	not available	not available	not available	NDPA	0.0257292	μg/100g	EFSA	(EFSA Contam et al., 2023)
Meat and meat products	Foie-gras	not available	not available	not available	not available	not available	NDPA	0.0257292	μg/100g	EFSA	(EFSA Contam et al., 2023)
Meat and meat products	Kidney, calf, raw	not available	not available	not available	not available	not available	NDPA	0.0257292	μg/100g	EFSA	(EFSA Contam et al., 2023)
Meat and meat products	Pheasant, skinless, raw	not available	not available	not available	not available	not available	NDPA	0.0257292	μg/100g	EFSA	(EFSA Contam et al., 2023)
Meat and meat products	Belly rashers, pork, smoked, raw	barbecued	medium	not available	not available	not available	Nitrates	3.2	mg/100g	EPIC	(Jakszyn et al., 2004)
Meat and meat products	Belly rashers, pork, smoked, raw	barbecued	well done	not available	not available	not available	Nitrates	3.2	mg/100g	EPIC	(Jakszyn et al., 2004)
Meat and meat products	Belly rashers, pork, smoked, raw	barbecued	very well done	not available	not available	not available	Nitrates	3.2	mg/100g	EPIC	(Jakszyn et al., 2004)
Meat and meat products	Belly rashers, pork, smoked, raw	broiled	medium	not available	not available	not available	Nitrates	3.2	mg/100g	EPIC	(Jakszyn et al., 2004)
Meat and meat products	Belly rashers, pork, smoked, raw	broiled	well done	not available	not available	not available	Nitrates	3.2	mg/100g	EPIC	(Jakszyn et al., 2004)
Meat and meat products	Belly rashers, pork, smoked, raw	broiled	very well done	not available	not available	not available	Nitrates	3.2	mg/100g	EPIC	(Jakszyn et al., 2004)
Meat and meat products	Belly rashers, pork, smoked, raw	microwave	well done	not available	not available	not available	Nitrates	3.2	mg/100g	EPIC	(Jakszyn et al., 2004)
Meat and meat products	Belly rashers, pork, smoked, raw	microwave	very well done	not available	not available	not available	Nitrates	3.2	mg/100g	EPIC	(Jakszyn et al., 2004)
Meat and meat products	Belly rashers, pork, smoked, raw	microwave	not available	not available	not available	not available	Nitrates	3.2	mg/100g	EPIC	(Jakszyn et al., 2004)
Meat and meat products	Belly rashers, pork, smoked, raw	not available	not available	not available	not available	not available	Nitrates	3.2	mg/100g	EPIC	(Jakszyn et al., 2004)
Meat and meat products	Cooked ham, extra	not available	not available	not available	not available	fresh	Nitrates	0.92	mg/100g	EPIC	(Jakszyn et al., 2004)
Meat and meat products	Cured ham, lean and fat	not available	not available	not available	not available	cured	Nitrates	2.9	mg/100g	EPIC	(Jakszyn et al., 2004)
Meat and meat products	Cured ham, without fat	not available	not available	not available	not available	cured	Nitrates	2.9	mg/100g	EPIC	(Jakszyn et al., 2004)
Meat and meat products	Pork, bacon, raw	broiled	well done	not available	not available	not available	Nitrates	3.2	mg/100g	EPIC	(Jakszyn et al., 2004)
Meat and meat products	Pork, bacon, raw	broiled	very well done	not available	not available	not available	Nitrates	3.2	mg/100g	EPIC	(Jakszyn et al., 2004)
Meat and meat products	Pork, bacon, raw	not available	not available	not available	not available	salted	Nitrates	3.2	mg/100g	EPIC	(Jakszyn et al., 2004)
Meat and meat products	Pork, bacon, raw	not available	not available	not available	not available	not available	Nitrates	3.2	mg/100g	EPIC	(Jakszyn et al., 2004)
Meat and meat products	Tongue, calf, raw	not available	not available	not available	not available	cured	Nitrates	4.02	mg/100g	EPIC	(Jakszyn et al., 2004)
Meat and meat products	Pâté, campaigne	not available	not available	not available	not available	fresh	Nitrates	2.04	mg/100g	EPIC	(Jakszyn et al., 2004)
Meat and meat products	Cured dry sausage: «salchichón»	not available	not available	not available	not available	not available	Nitrates	3	mg/100g	EPIC	(Jakszyn et al., 2004)
Meat and meat products	Pâté, campaigne	not available	not available	not available	not available	canned	Nitrates	2.1	mg/100g	EPIC	(Jakszyn et al., 2004)
Meat and meat products	Pâté, pig liver, canned	not available	not available	not available	not available	not available	Nitrates	18.3	mg/100g	EPIC	(Jakszyn et al., 2004)
Meat and meat products	Sausage, pork, grilled	boiled	not available	not available	not available	not available	Nitrates	17.6	mg/100g	EPIC	(Jakszyn et al., 2004)
Meat and meat products	Sausage, pork, grilled	raw	not available	not available	not available	fresh	Nitrates	18	mg/100g	EPIC	(Jakszyn et al., 2004)
Meat and meat products	Sausage, «Frankfurt» type, raw	baked	medium	not available	not available	not available	Nitrates	30.25	mg/100g	EPIC	(Jakszyn et al., 2004)
Meat and meat products	Sausage, «Frankfurt» type, raw	baked	well done	not available	not available	not available	Nitrates	30.25	mg/100g	EPIC	(Jakszyn et al., 2004)
Meat and meat products	Sausage, «Frankfurt» type, raw	baked	very well done	not available	not available	not available	Nitrates	30.25	mg/100g	EPIC	(Jakszyn et al., 2004)
Meat and meat products	Sausage, «Frankfurt» type, raw	broiled	rare	not available	not available	not available	Nitrates	30.25	mg/100g	EPIC	(Jakszyn et al., 2004)
Meat and meat products	Sausage, «Frankfurt» type, raw	broiled	medium	not available	not available	not available	Nitrates	30.25	mg/100g	EPIC	(Jakszyn et al., 2004)
Meat and meat products	Sausage, «Frankfurt» type, raw	broiled	well done	not available	not available	not available	Nitrates	30.25	mg/100g	EPIC	(Jakszyn et al., 2004)
Meat and meat products	Sausage, «Frankfurt» type, raw	broiled	very well done	not available	not available	not available	Nitrates	30.25	mg/100g	EPIC	(Jakszyn et al., 2004)
Meat and meat products	Sausage, «Frankfurt» type, raw	microwave	medium	not available	not available	not available	Nitrates	30.25	mg/100g	EPIC	(Jakszyn et al., 2004)
Meat and meat products	Sausage, «Frankfurt» type, raw	microwave	well done	not available	not available	not available	Nitrates	30.25	mg/100g	EPIC	(Jakszyn et al., 2004)
Meat and meat products	Sausage, «Frankfurt» type, raw	microwave	very well done	not available	not available	not available	Nitrates	30.25	mg/100g	EPIC	(Jakszyn et al., 2004)
Meat and meat products	Sausage, «Frankfurt» type, raw	not available	not available	not available	not available	not available	Nitrates	30.25	mg/100g	EPIC	(Jakszyn et al., 2004)
Meat and meat products	Belly rashers, pork, smoked, raw	barbecued	medium	not available	not available	not available	Nitrites	10.1	mg/100g	EPIC	(Jakszyn et al., 2004)
Meat and meat products	Belly rashers, pork, smoked, raw	barbecued	well done	not available	not available	not available	Nitrites	10.1	mg/100g	EPIC	(Jakszyn et al., 2004)
Meat and meat products	Belly rashers, pork, smoked, raw	barbecued	very well done	not available	not available	not available	Nitrites	10.1	mg/100g	EPIC	(Jakszyn et al., 2004)
Meat and meat products	Belly rashers, pork, smoked, raw	broiled	medium	not available	not available	not available	Nitrites	10.1	mg/100g	EPIC	(Jakszyn et al., 2004)
Meat and meat products	Belly rashers, pork, smoked, raw	broiled	well done	not available	not available	not available	Nitrites	10.1	mg/100g	EPIC	(Jakszyn et al., 2004)
Meat and meat products	Belly rashers, pork, smoked, raw	broiled	very well done	not available	not available	not available	Nitrites	10.1	mg/100g	EPIC	(Jakszyn et al., 2004)
Meat and meat products	Belly rashers, pork, smoked, raw	microwave	well done	not available	not available	not available	Nitrites	10.1	mg/100g	EPIC	(Jakszyn et al., 2004)
Meat and meat products	Belly rashers, pork, smoked, raw	microwave	very well done	not available	not available	not available	Nitrites	10.1	mg/100g	EPIC	(Jakszyn et al., 2004)
Meat and meat products	Belly rashers, pork, smoked, raw	microwave	not available	not available	not available	not available	Nitrites	10.1	mg/100g	EPIC	(Jakszyn et al., 2004)
Meat and meat products	Belly rashers, pork, smoked, raw	not available	not available	not available	not available	not available	Nitrites	10.1	mg/100g	EPIC	(Jakszyn et al., 2004)
Meat and meat products	Cooked ham, extra	not available	not available	not available	not available	fresh	Nitrites	3.91	mg/100g	EPIC	(Jakszyn et al., 2004)
Meat and meat products	Cured ham, lean and fat	not available	not available	not available	not available	cured	Nitrites	7.2	mg/100g	EPIC	(Jakszyn et al., 2004)
Meat and meat products	Cured ham, without fat	not available	not available	not available	not available	cured	Nitrites	7.2	mg/100g	EPIC	(Jakszyn et al., 2004)
Meat and meat products	Pork, bacon, raw	broiled	well done	not available	not available	not available	Nitrites	10.1	mg/100g	EPIC	(Jakszyn et al., 2004)
Meat and meat products	Pork, bacon, raw	broiled	very well done	not available	not available	not available	Nitrites	10.1	mg/100g	EPIC	(Jakszyn et al., 2004)
Meat and meat products	Pork, bacon, raw	not available	not available	not available	not available	salted	Nitrites	10.1	mg/100g	EPIC	(Jakszyn et al., 2004)
Meat and meat products	Pork, bacon, raw	not available	not available	not available	not available	not available	Nitrites	10.1	mg/100g	EPIC	(Jakszyn et al., 2004)
Meat and meat products	Tongue, calf, raw	not available	not available	not available	not available	cured	Nitrites	1.54	mg/100g	EPIC	(Jakszyn et al., 2004)
Meat and meat products	Pâté, campaigne	not available	not available	not available	not available	fresh	Nitrites	3.42	mg/100g	EPIC	(Jakszyn et al., 2004)
Meat and meat products	Cured dry sausage: «salchichón»	not available	not available	not available	not available	not available	Nitrites	1.8	mg/100g	EPIC	(Jakszyn et al., 2004)
Meat and meat products	Pâté, campaigne	not available	not available	not available	not available	canned	Nitrites	0.4	mg/100g	EPIC	(Jakszyn et al., 2004)
Meat and meat products	Pâté, pig liver, canned	not available	not available	not available	not available	not available	Nitrites	0.89	mg/100g	EPIC	(Jakszyn et al., 2004)
Meat and meat products	Sausage, pork, grilled	boiled	not available	not available	not available	not available	Nitrites	0.94	mg/100g	EPIC	(Jakszyn et al., 2004)
Meat and meat products	Sausage, pork, grilled	raw	not available	not available	not available	fresh	Nitrites	2.6	mg/100g	EPIC	(Jakszyn et al., 2004)
Meat and meat products	Sausage, «Frankfurt» type, raw	baked	medium	not available	not available	not available	Nitrites	3.75	mg/100g	EPIC	(Jakszyn et al., 2004)
Meat and meat products	Sausage, «Frankfurt» type, raw	baked	well done	not available	not available	not available	Nitrites	3.75	mg/100g	EPIC	(Jakszyn et al., 2004)
Meat and meat products	Sausage, «Frankfurt» type, raw	baked	very well done	not available	not available	not available	Nitrites	3.75	mg/100g	EPIC	(Jakszyn et al., 2004)
Meat and meat products	Sausage, «Frankfurt» type, raw	broiled	rare	not available	not available	not available	Nitrites	3.75	mg/100g	EPIC	(Jakszyn et al., 2004)
Meat and meat products	Sausage, «Frankfurt» type, raw	broiled	medium	not available	not available	not available	Nitrites	3.75	mg/100g	EPIC	(Jakszyn et al., 2004)
Meat and meat products	Sausage, «Frankfurt» type, raw	broiled	well done	not available	not available	not available	Nitrites	3.75	mg/100g	EPIC	(Jakszyn et al., 2004)
Meat and meat products	Sausage, «Frankfurt» type, raw	broiled	very well done	not available	not available	not available	Nitrites	3.75	mg/100g	EPIC	(Jakszyn et al., 2004)
Meat and meat products	Sausage, «Frankfurt» type, raw	microwave	medium	not available	not available	not available	Nitrites	3.75	mg/100g	EPIC	(Jakszyn et al., 2004)
Meat and meat products	Sausage, «Frankfurt» type, raw	microwave	well done	not available	not available	not available	Nitrites	3.75	mg/100g	EPIC	(Jakszyn et al., 2004)
Meat and meat products	Sausage, «Frankfurt» type, raw	microwave	very well done	not available	not available	not available	Nitrites	3.75	mg/100g	EPIC	(Jakszyn et al., 2004)
Meat and meat products	Sausage, «Frankfurt» type, raw	not available	not available	not available	not available	not available	Nitrites	3.75	mg/100g	EPIC	(Jakszyn et al., 2004)
Meat and meat products	Belly rashers, pork, smoked, raw	microwave	not available	not available	not available	not available	NMA	0.027	μg/100g	EFSA	(EFSA Contam et al., 2023)
Meat and meat products	Cured sausage with paprika: «chorizo»	not available	not available	not available	not available	smoked	NMA	0.012	μg/100g	EFSA	(EFSA Contam et al., 2023)
Meat and meat products	Pork, chops, lean and fat, raw	microwave	well done	not available	not available	not available	NMA	0.0184024	μg/100g	EFSA	(EFSA Contam et al., 2023)
Meat and meat products	Kidney, pig, raw	not available	not available	not available	not available	not available	NMA	0.0184024	μg/100g	EFSA	(EFSA Contam et al., 2023)
Meat and meat products	Liver, calf, raw	cooked	not available	not available	not available	not available	NMA	0.0184024	μg/100g	EFSA	(EFSA Contam et al., 2023)
Meat and meat products	Pheasant, skinless, raw	not available	not available	not available	not available	not available	NMA	0.0184024	μg/100g	EFSA	(EFSA Contam et al., 2023)
Meat and meat products	Quail, whole, with skin, raw	not available	not available	not available	not available	not available	NMA	0.0184024	μg/100g	EFSA	(EFSA Contam et al., 2023)
Meat and meat products	Foie-gras	not available	not available	not available	not available	not available	NMEA	0.218	μg/100g	Other	(Campillo et al., 2011)
Meat and meat products	Cured ham, lean and fat	not available	not available	not available	not available	cured	NMEA	0.023125	μg/100g	Combined (EFSA+Other)	(EFSA Contam et al., 2023) & (Campillo et al., 2011)
Meat and meat products	Cured dry sausage: «salchichón»	not available	not available	not available	not available	not available	NMEA	0.00785106	μg/100g	EFSA	(EFSA Contam et al., 2023)
Meat and meat products	Duck, without skin, raw	not available	not available	not available	not available	not available	NMEA	0.00785106	μg/100g	EFSA	(EFSA Contam et al., 2023)
Meat and meat products	Kidney, calf, raw	not available	not available	not available	not available	not available	NMEA	0.00785106	μg/100g	EFSA	(EFSA Contam et al., 2023)
Meat and meat products	Liver, calf, raw	cooked	not available	not available	not available	not available	NMEA	0.00785106	μg/100g	EFSA	(EFSA Contam et al., 2023)
Meat and meat products	Cured dry sausage: «salchichón»	not available	not available	not available	not available	not available	NMOR	0.003	μg/100g	EFSA	(EFSA Contam et al., 2023)
Meat and meat products	Cured sausage with paprika: «chorizo»	not available	not available	not available	not available	smoked	NMOR	0.003	μg/100g	EFSA	(EFSA Contam et al., 2023)
Meat and meat products	Mortadella	not available	not available	not available	not available	not available	NMOR	0.003	μg/100g	EFSA	(EFSA Contam et al., 2023)
Meat and meat products	Turkey, breast, without skin, raw	cooked	not available	not available	not available	smoked	NMOR	0.00198387	μg/100g	EFSA	(EFSA Contam et al., 2023)
Meat and meat products	Kidney, calf, raw	not available	not available	not available	not available	not available	NMOR	0.00198387	μg/100g	EFSA	(EFSA Contam et al., 2023)
Meat and meat products	Kidney, pig, raw	not available	not available	not available	not available	not available	NMOR	0.00198387	μg/100g	EFSA	(EFSA Contam et al., 2023)
Meat and meat products	Liver, calf, raw	cooked	not available	not available	not available	not available	NMOR	0.00198387	μg/100g	EFSA	(EFSA Contam et al., 2023)
Meat and meat products	Pheasant, skinless, raw	not available	not available	not available	not available	not available	NMOR	0.00198387	μg/100g	EFSA	(EFSA Contam et al., 2023)
Meat and meat products	Belly rashers, pork, smoked, raw	microwave	not available	not available	not available	not available	NPIP	0.16	μg/100g	Other	(Campillo et al., 2011)
Meat and meat products	Black pudding, raw	not available	not available	not available	not available	not available	NPIP	0.2	μg/100g	Other	(Campillo et al., 2011)
Meat and meat products	Cooked ham, extra	not available	not available	not available	not available	fresh	NPIP	0.19	μg/100g	Other	(Campillo et al., 2011)
Meat and meat products	Cured dry sausage: «salchichón»	not available	not available	not available	not available	not available	NPIP	0.065	μg/100g	Other	(Campillo et al., 2011)
Meat and meat products	Cured ham, lean and fat	not available	not available	not available	not available	cured	NPIP	0.18	μg/100g	Other	(Campillo et al., 2011)
Meat and meat products	Cured ham, without fat	not available	not available	not available	not available	cured	NPIP	0.18	μg/100g	Other	(Campillo et al., 2011)
Meat and meat products	Mince meat, seasoned, for stuffing, raw	fried	not available	150-225	7.5	canned	NPIP	0.09	μg/100g	Other	(Campillo et al., 2011)
Meat and meat products	Foie-gras	not available	not available	not available	not available	not available	NPIP	0.085	μg/100g	Other	(Campillo et al., 2011)
Meat and meat products	Sausage, «Frankfurt» type, raw	baked	medium	not available	not available	not available	NPIP	0.185	μg/100g	Other	(Campillo et al., 2011)
Meat and meat products	Sausage, «Frankfurt» type, raw	baked	well done	not available	not available	not available	NPIP	0.185	μg/100g	Other	(Campillo et al., 2011)
Meat and meat products	Sausage, «Frankfurt» type, raw	baked	very well done	not available	not available	not available	NPIP	0.185	μg/100g	Other	(Campillo et al., 2011)
Meat and meat products	Sausage, «Frankfurt» type, raw	broiled	rare	not available	not available	not available	NPIP	0.185	μg/100g	Other	(Campillo et al., 2011)
Meat and meat products	Sausage, «Frankfurt» type, raw	broiled	medium	not available	not available	not available	NPIP	0.185	μg/100g	Other	(Campillo et al., 2011)
Meat and meat products	Sausage, «Frankfurt» type, raw	broiled	well done	not available	not available	not available	NPIP	0.185	μg/100g	Other	(Campillo et al., 2011)
Meat and meat products	Sausage, «Frankfurt» type, raw	broiled	very well done	not available	not available	not available	NPIP	0.185	μg/100g	Other	(Campillo et al., 2011)
Meat and meat products	Sausage, «Frankfurt» type, raw	microwave	medium	not available	not available	not available	NPIP	0.185	μg/100g	Other	(Campillo et al., 2011)
Meat and meat products	Sausage, «Frankfurt» type, raw	microwave	well done	not available	not available	not available	NPIP	0.185	μg/100g	Other	(Campillo et al., 2011)
Meat and meat products	Sausage, «Frankfurt» type, raw	microwave	very well done	not available	not available	not available	NPIP	0.185	μg/100g	Other	(Campillo et al., 2011)
Meat and meat products	Sausage, «Frankfurt» type, raw	not available	not available	not available	not available	not available	NPIP	0.185	μg/100g	Other	(Campillo et al., 2011)
Meat and meat products	Cured sausage with paprika: «chorizo»	not available	not available	not available	not available	smoked	NPIP	0.08	μg/100g	Other	(de Mey et al., 2014) & (Campillo et al., 2011)
Meat and meat products	Mortadella	not available	not available	not available	not available	not available	NPIP	0.0555957	μg/100g	Combined (EFSA+Other)	(EFSA Contam et al., 2023) & (Campillo et al., 2011)
Meat and meat products	Turkey, breast, without skin, raw	cooked	not available	not available	not available	smoked	NPIP	0.138269	μg/100g	Combined (EFSA+Other)	(EFSA Contam et al., 2023) & (Campillo et al., 2011)
Meat and meat products	Horse, piece n/e, raw	not available	not available	not available	not available	not available	NPIP	0.1045	μg/100g	EFSA	(EFSA Contam et al., 2023)
Meat and meat products	Liver, calf, raw	cooked	not available	not available	not available	not available	NPIP	0.0371042	μg/100g	EFSA	(EFSA Contam et al., 2023)
Meat and meat products	Sausage, pork, grilled	boiled	not available	not available	not available	not available	NPIP	0.003	μg/100g	EPIC	(Jakszyn et al., 2004)
Meat and meat products	Pâté, pig liver, canned	not available	not available	not available	not available	not available	NPIP	0	μg/100g	Other	(Lee et al., 2019)
Meat and meat products	Black pudding, raw	not available	not available	not available	not available	not available	NPYR	0.21	μg/100g	Other	(Campillo et al., 2011)
Meat and meat products	Cooked ham, extra	not available	not available	not available	not available	fresh	NPYR	0.34	μg/100g	Other	(Campillo et al., 2011)
Meat and meat products	Cured ham, lean and fat	not available	not available	not available	not available	cured	NPYR	0.29	μg/100g	Other	(Campillo et al., 2011)
Meat and meat products	Cured ham, without fat	not available	not available	not available	not available	cured	NPYR	0.29	μg/100g	Other	(Campillo et al., 2011)
Meat and meat products	Mortadella	not available	not available	not available	not available	not available	NPYR	0.16	μg/100g	Other	(Campillo et al., 2011)
Meat and meat products	Turkey, breast, without skin, raw	cooked	not available	not available	not available	smoked	NPYR	0.28	μg/100g	Other	(Campillo et al., 2011)
Meat and meat products	Foie-gras	not available	not available	not available	not available	not available	NPYR	0.16	μg/100g	Other	(Campillo et al., 2011)
Meat and meat products	Sausage, «Frankfurt» type, raw	baked	medium	not available	not available	not available	NPYR	0.13	μg/100g	Other	(Campillo et al., 2011)
Meat and meat products	Sausage, «Frankfurt» type, raw	baked	well done	not available	not available	not available	NPYR	0.13	μg/100g	Other	(Campillo et al., 2011)
Meat and meat products	Sausage, «Frankfurt» type, raw	baked	very well done	not available	not available	not available	NPYR	0.13	μg/100g	Other	(Campillo et al., 2011)
Meat and meat products	Sausage, «Frankfurt» type, raw	broiled	rare	not available	not available	not available	NPYR	0.13	μg/100g	Other	(Campillo et al., 2011)
Meat and meat products	Sausage, «Frankfurt» type, raw	broiled	medium	not available	not available	not available	NPYR	0.13	μg/100g	Other	(Campillo et al., 2011)
Meat and meat products	Sausage, «Frankfurt» type, raw	broiled	well done	not available	not available	not available	NPYR	0.13	μg/100g	Other	(Campillo et al., 2011)
Meat and meat products	Sausage, «Frankfurt» type, raw	broiled	very well done	not available	not available	not available	NPYR	0.13	μg/100g	Other	(Campillo et al., 2011)
Meat and meat products	Sausage, «Frankfurt» type, raw	microwave	medium	not available	not available	not available	NPYR	0.13	μg/100g	Other	(Campillo et al., 2011)
Meat and meat products	Sausage, «Frankfurt» type, raw	microwave	well done	not available	not available	not available	NPYR	0.13	μg/100g	Other	(Campillo et al., 2011)
Meat and meat products	Sausage, «Frankfurt» type, raw	microwave	very well done	not available	not available	not available	NPYR	0.13	μg/100g	Other	(Campillo et al., 2011)
Meat and meat products	Sausage, «Frankfurt» type, raw	not available	not available	not available	not available	not available	NPYR	0.13	μg/100g	Other	(Campillo et al., 2011)
Meat and meat products	Cured dry sausage: «salchichón»	not available	not available	not available	not available	not available	NPYR	0.100939	μg/100g	Combined (EFSA+Other)	(EFSA Contam et al., 2023) & (Campillo et al., 2011)
Meat and meat products	Cured sausage with paprika: «chorizo»	not available	not available	not available	not available	smoked	NPYR	0.0888996	μg/100g	Combined (EFSA+Other)	(EFSA Contam et al., 2023) & (Campillo et al., 2011) & (de Mey et al., 2014)
Meat and meat products	Kidney, pig, raw	not available	not available	not available	not available	not available	NPYR	0.196171	μg/100g	EFSA	(EFSA Contam et al., 2023)
Meat and meat products	Liver, calf, raw	cooked	not available	not available	not available	not available	NPYR	0.196171	μg/100g	EFSA	(EFSA Contam et al., 2023)
Meat and meat products	Pâté, pig liver, canned	not available	not available	not available	not available	not available	NPYR	0.02	μg/100g	Other	(Lee et al., 2019)
Meat and meat products	Cured sausage with paprika: «chorizo»	not available	not available	not available	not available	smoked	NSAR	0.032	μg/100g	EFSA	(EFSA Contam et al., 2023)
Meat and meat products	Horse, piece n/e, raw	not available	not available	not available	not available	not available	NSAR	0.163635	μg/100g	EFSA	(EFSA Contam et al., 2023)
Meat and meat products	Turkey, breast, without skin, raw	cooked	not available	not available	not available	smoked	NSAR	0.334156	μg/100g	EFSA	(EFSA Contam et al., 2023)
Meat and meat products	Liver, calf, raw	cooked	not available	not available	not available	not available	NSAR	0.163635	μg/100g	EFSA	(EFSA Contam et al., 2023)
Meat and meat products	Pâté, pig liver, canned	not available	not available	not available	not available	not available	NSAR	0.163635	μg/100g	EFSA	(EFSA Contam et al., 2023)
Meat and meat products	Black pudding, raw	not available	not available	not available	not available	not available	TCNA NO POTENCY	0.319135	μg/100g	EFSA	(EFSA Contam et al., 2023)
Meat and meat products	Chicken, leg, without skin, raw	baked	well done	not available	not available	not available	TCNA NO POTENCY	1.7421	μg/100g	EFSA	(EFSA Contam et al., 2023)
Meat and meat products	Horse, piece n/e, raw	not available	not available	not available	not available	not available	TCNA NO POTENCY	1.19994	μg/100g	EFSA	(EFSA Contam et al., 2023)
Meat and meat products	Pork, chops, lean and fat, raw	microwave	well done	not available	not available	not available	TCNA NO POTENCY	1.19994	μg/100g	EFSA	(EFSA Contam et al., 2023)
Meat and meat products	Sausage, «Frankfurt» type, raw	not available	not available	not available	not available	not available	TCNA NO POTENCY	0.298782	μg/100g	EFSA	(EFSA Contam et al., 2023)
Meat and meat products	Tongue, calf, raw	not available	not available	not available	not available	cured	TCNA NO POTENCY	0.667588	μg/100g	EFSA	(EFSA Contam et al., 2023)
Meat and meat products	Black pudding, raw	not available	not available	not available	not available	not available	TCNA WITH POTENCY	0.114256	μg/100g	EFSA	(EFSA Contam et al., 2023)
Meat and meat products	Mince meat, seasoned, for stuffing, raw	broiled	medium	not available	not available	not available	TCNA WITH POTENCY	0.498288	μg/100g	EFSA	(EFSA Contam et al., 2023)
Meat and meat products	Pork, chops, lean and fat, raw	microwave	well done	not available	not available	not available	TCNA WITH POTENCY	0.389499	μg/100g	EFSA	(EFSA Contam et al., 2023)
Meat and meat products	Kidney, lamb, raw	not available	not available	not available	not available	not available	TCNA WITH POTENCY	0.292878	μg/100g	EFSA	(EFSA Contam et al., 2023)
Milk and dairy products	Milk, semi-skimmed, UHT	not available	not available	not available	not available	not available	Comb.	0	μg/100g	Other	(Park et al., 2015)
Milk and dairy products	Milk, skimmed, UHT	not available	not available	not available	not available	not available	Comb.	0	μg/100g	Other	(Park et al., 2015)
Milk and dairy products	Milk, whole, UHT	not available	not available	not available	not available	not available	Comb.	0	μg/100g	Other	(Park et al., 2015)
Milk and dairy products	Brie cheese	not available	not available	not available	not available	not available	NDMA	0.2	μg/100g	EPIC	(Jakszyn et al., 2004)
Milk and dairy products	Milk, dried, skimmed	not available	not available	not available	not available	dried	NDMA	0.205	μg/100g	EPIC	(Jakszyn et al., 2004)
Milk and dairy products	Blue cheese	not available	not available	not available	not available	not available	NDMA	0.043	μg/100g	EPIC	(Jakszyn et al., 2004)
Milk and dairy products	Cabrales cheese	not available	not available	not available	not available	not available	NDMA	0.043	μg/100g	EPIC	(Jakszyn et al., 2004)
Milk and dairy products	Manchego cheese, matured	not available	not available	not available	not available	not available	NDMA	0.097	μg/100g	EPIC	(Jakszyn et al., 2004)
Milk and dairy products	Manchego cheese, semi-matured	not available	not available	not available	not available	not available	NDMA	0.097	μg/100g	EPIC	(Jakszyn et al., 2004)
Milk and dairy products	Milk, dried, whole	not available	not available	not available	not available	dried	NDMA	0.03	μg/100g	Other	(Lee et al., 2019)
Milk and dairy products	Milk, semi-skimmed, UHT	not available	not available	not available	not available	not available	NDMA	0	μg/100g	Other	(Park et al., 2015)
Milk and dairy products	Milk, skimmed, UHT	not available	not available	not available	not available	not available	NDMA	0	μg/100g	Other	(Park et al., 2015)
Milk and dairy products	Milk, whole, UHT	not available	not available	not available	not available	not available	NDMA	0	μg/100g	Other	(Park et al., 2015)
Milk and dairy products	Brie cheese	not available	not available	not available	not available	not available	Nitrates	0	mg/100g	EPIC	(Jakszyn et al., 2004)
Milk and dairy products	Blue cheese	not available	not available	not available	not available	not available	Nitrates	0	mg/100g	EPIC	(Jakszyn et al., 2004)
Milk and dairy products	Cabrales cheese	not available	not available	not available	not available	not available	Nitrates	0	mg/100g	EPIC	(Jakszyn et al., 2004)
Milk and dairy products	Cheese, spreadable	not available	not available	not available	not available	not available	Nitrates	1.47	mg/100g	EPIC	(Jakszyn et al., 2004)
Milk and dairy products	Emmental cheese	not available	not available	not available	not available	not available	Nitrates	2.4	mg/100g	EPIC	(Jakszyn et al., 2004)
Milk and dairy products	Goat cheese, soft paste	not available	not available	not available	not available	not available	Nitrates	0.05	mg/100g	EPIC	(Jakszyn et al., 2004)
Milk and dairy products	Gouda cheese	not available	not available	not available	not available	not available	Nitrates	2.4	mg/100g	EPIC	(Jakszyn et al., 2004)
Milk and dairy products	Grated cheese, Gruyère	not available	not available	not available	not available	not available	Nitrates	0.06	mg/100g	EPIC	(Jakszyn et al., 2004)
Milk and dairy products	Milk, semi-skimmed, UHT	not available	not available	not available	not available	not available	Nitrates	0.05	mg/100g	EPIC	(Jakszyn et al., 2004)
Milk and dairy products	Milk, skimmed, UHT	not available	not available	not available	not available	not available	Nitrates	0.05	mg/100g	EPIC	(Jakszyn et al., 2004)
Milk and dairy products	Milk, whole, UHT	not available	not available	not available	not available	not available	Nitrates	0.05	mg/100g	EPIC	(Jakszyn et al., 2004)
Milk and dairy products	Camembert cheese, 40-50% fidm	not available	not available	not available	not available	not available	Nitrates	1.6	mg/100g	EPIC	(Jakszyn et al., 2004)
Milk and dairy products	Brie cheese	not available	not available	not available	not available	not available	Nitrites	0	mg/100g	EPIC	(Jakszyn et al., 2004)
Milk and dairy products	Blue cheese	not available	not available	not available	not available	not available	Nitrites	0	mg/100g	EPIC	(Jakszyn et al., 2004)
Milk and dairy products	Cabrales cheese	not available	not available	not available	not available	not available	Nitrites	0	mg/100g	EPIC	(Jakszyn et al., 2004)
Milk and dairy products	Cheese, spreadable	not available	not available	not available	not available	not available	Nitrites	1.89	mg/100g	EPIC	(Jakszyn et al., 2004)
Milk and dairy products	Emmental cheese	not available	not available	not available	not available	not available	Nitrites	0.06	mg/100g	EPIC	(Jakszyn et al., 2004)
Milk and dairy products	Goat cheese, soft paste	not available	not available	not available	not available	not available	Nitrites	0.4	mg/100g	EPIC	(Jakszyn et al., 2004)
Milk and dairy products	Gouda cheese	not available	not available	not available	not available	not available	Nitrites	0.06	mg/100g	EPIC	(Jakszyn et al., 2004)
Milk and dairy products	Grated cheese, Gruyère	not available	not available	not available	not available	not available	Nitrites	0.4	mg/100g	EPIC	(Jakszyn et al., 2004)
Milk and dairy products	Milk, semi-skimmed, UHT	not available	not available	not available	not available	not available	Nitrites	0	mg/100g	EPIC	(Jakszyn et al., 2004)
Milk and dairy products	Milk, skimmed, UHT	not available	not available	not available	not available	not available	Nitrites	0	mg/100g	EPIC	(Jakszyn et al., 2004)
Milk and dairy products	Milk, whole, UHT	not available	not available	not available	not available	not available	Nitrites	0	mg/100g	EPIC	(Jakszyn et al., 2004)
Milk and dairy products	Camembert cheese, 40-50% fidm	not available	not available	not available	not available	not available	Nitrites	1029	mg/100g	EPIC	(Jakszyn et al., 2004)
Milk and dairy products	Milk, dried, whole	not available	not available	not available	not available	dried	NPYR	0.03	μg/100g	Other	(Lee et al., 2019)
Nonalcoholic beverages	Coffee, ground	baked	not available	not available	not available	not applicable	NDMA	0.1	μg/100g	EPIC	(Jakszyn et al., 2004)
Nonalcoholic beverages	Cola drink, carbonated	not available	not available	not available	not available	not applicable	Nitrates	0	mg/100g	EPIC	(Jakszyn et al., 2004)
Nonalcoholic beverages	Soluble cocoa powder	not available	not available	not available	not available	not applicable	NPIP	0.012	μg/100g	EFSA	(EFSA Contam et al., 2023)
Nonalcoholic beverages	Cola drink, carbonated	not available	not available	not available	not available	not applicable	NPIP	0	μg/100g	EPIC	(Jakszyn et al., 2004)
Nonalcoholic beverages	Soluble cocoa powder	not available	not available	not available	not available	not applicable	NPYR	0.036	μg/100g	EFSA	(EFSA Contam et al., 2023)
Nonalcoholic beverages	Coffee, ground	baked	not available	not available	not available	not applicable	NPYR	0.02	μg/100g	EPIC	(Jakszyn et al., 2004)
Nuts and seeds	Mix of nuts and raisins	raw	not available	not available	not available	dried	Nitrates	0.58	mg/100g	EPIC	(Jakszyn et al., 2004)
Nuts and seeds	Mix of nuts and raisins	raw	not available	not available	not available	dried	Nitrites	0.045	mg/100g	EPIC	(Jakszyn et al., 2004)
Oils and fats	Margarine, vegetable, fortified	not available	not available	not available	not available	not available	Comb.	0.14	μg/100g	EPIC	(Jakszyn et al., 2004)
Other foods	Croquette, chicken	not available	not available	not available	not available	not available	NPIP	0.094296	μg/100g	EFSA	(EFSA Contam et al., 2023)
Other foods	Madrid-style tripe (callos)	stewed	not available	not available	not available	not available	NPYR	0.196171	μg/100g	EFSA	(EFSA Contam et al., 2023)
Other foods	Madrid-style tripe (callos)	stewed	not available	not available	not available	not available	TCNA NO POTENCY	0.667588	μg/100g	EFSA	(EFSA Contam et al., 2023)
Other foods	Croquette, chicken	not available	not available	not available	not available	not available	TCNA NO POTENCY	0.42796	μg/100g	EFSA	(EFSA Contam et al., 2023)
Potatoes and tubers	Potato, raw	raw	not available	not available	not available	fresh	Nitrates	16.8	mg/100g	EFSA	(EFSA Panel et al., 2008)
Potatoes and tubers	Potato, raw	fried	not available	not available	not available	fresh	Nitrates	16.8	mg/100g	EFSA	(EFSA Panel et al., 2008)
Potatoes and tubers	Potato, raw	raw	not available	not available	not available	fresh	Nitrites	0.11	mg/100g	EPIC	(Jakszyn et al., 2004)
Potatoes and tubers	Potato, raw	fried	not available	not available	not available	fresh	Nitrites	0.11	mg/100g	EPIC	(Jakszyn et al., 2004)
Sauces	Parsley, fresh	raw	not available	not available	not available	fresh	Nitrates	95.8	mg/100g	EFSA	(EFSA Panel et al., 2008)
Sauces	Parsley, fresh	raw	not available	not available	not available	fresh	Nitrites	0	mg/100g	EPIC	(Jakszyn et al., 2004)
Seafood	Freshwater crayfish, raw	not available	not available	not available	not available	not available	NDBA	0.024	μg/100g	EFSA	(EFSA Contam et al., 2023)
Seafood	Freshwater crayfish, raw	not available	not available	not available	not available	not available	NPIP	0.073	μg/100g	EFSA	(EFSA Contam et al., 2023)
Seafood	Cockle, canned in juice	not available	not available	not available	not available	not available	TCNA NO POTENCY	0.331	μg/100g	EFSA	(EFSA Contam et al., 2023)
Seafood	Mussel, raw	not available	not available	not available	not available	canned	TCNA WITH POTENCY	0.1558	μg/100g	EFSA	(EFSA Contam et al., 2023)
Vegetables	Artichoke, raw	raw	not available	not available	not available	fresh	Nitrates	17.4	mg/100g	EFSA	(EFSA Panel et al., 2008)
Vegetables	Aubergine, raw	raw	not available	not available	not available	fresh	Nitrates	31.4	mg/100g	EFSA	(EFSA Panel et al., 2008)
Vegetables	Broccoli, raw	raw	not available	not available	not available	fresh	Nitrates	27.9	mg/100g	EFSA	(EFSA Panel et al., 2008)
Vegetables	Brussel sprout, raw	raw	not available	not available	not available	fresh	Nitrates	2.4	mg/100g	EFSA	(EFSA Panel et al., 2008)
Vegetables	Carrot, raw	raw	not available	not available	not available	fresh	Nitrates	29.6	mg/100g	EFSA	(EFSA Panel et al., 2008)
Vegetables	Cauliflower, raw	raw	not available	not available	not available	fresh	Nitrates	14.8	mg/100g	EFSA	(EFSA Panel et al., 2008)
Vegetables	Celery, raw	raw	not available	not available	not available	fresh	Nitrates	110	mg/100g	EFSA	(EFSA Panel et al., 2008)
Vegetables	Chicory, raw	raw	not available	not available	not available	fresh	Nitrates	146.5	mg/100g	EFSA	(EFSA Panel et al., 2008)
Vegetables	Courgette, raw	raw	not available	not available	not available	fresh	Nitrates	41.6	mg/100g	EFSA	(EFSA Panel et al., 2008)
Vegetables	Cucumber, raw	raw	not available	not available	not available	fresh	Nitrates	18.5	mg/100g	EFSA	(EFSA Panel et al., 2008)
Vegetables	Garlic, raw	raw	not available	not available	not available	fresh	Nitrates	6.9	mg/100g	EFSA	(EFSA Panel et al., 2008)
Vegetables	Green bean, raw	raw	not available	not available	not available	fresh	Nitrates	32.3	mg/100g	EFSA	(EFSA Panel et al., 2008)
Vegetables	Green pepper, raw	raw	not available	not available	not available	fresh	Nitrates	10.8	mg/100g	EFSA	(EFSA Panel et al., 2008)
Vegetables	Leek, raw	raw	not available	not available	not available	fresh	Nitrates	34.5	mg/100g	EFSA	(EFSA Panel et al., 2008)
Vegetables	Lettuce, raw	raw	not available	not available	not available	fresh	Nitrates	132.4	mg/100g	EFSA	(EFSA Panel et al., 2008)
Vegetables	Milan cabbage, raw	raw	not available	not available	not available	fresh	Nitrates	31.1	mg/100g	EFSA	(EFSA Panel et al., 2008)
Vegetables	Mushroom, raw	raw	not available	not available	not available	fresh	Nitrates	6.1	mg/100g	EFSA	(EFSA Panel et al., 2008)
Vegetables	Onion, raw	raw	not available	not available	not available	fresh	Nitrates	16.4	mg/100g	EFSA	(EFSA Panel et al., 2008)
Vegetables	Pumpkin, raw	raw	not available	not available	not available	fresh	Nitrates	89.4	mg/100g	EFSA	(EFSA Panel et al., 2008)
Vegetables	Red pepper, raw	raw	not available	not available	not available	fresh	Nitrates	10.8	mg/100g	EFSA	(EFSA Panel et al., 2008)
Vegetables	Tomato, ripened, raw	raw	not available	not available	not available	fresh	Nitrates	4.3	mg/100g	EFSA	(EFSA Panel et al., 2008)
Vegetables	Celeriac, raw	raw	not available	not available	not available	fresh	Nitrates	66.3	mg/100g	EFSA	(EFSA Panel et al., 2008)
Vegetables	Radish, raw	raw	not available	not available	not available	fresh	Nitrates	96.7	mg/100g	EFSA	(EFSA Panel et al., 2008)
Vegetables	Beetroot, canned	raw	not available	not available	not available	fresh	Nitrates	185.2	mg/100g	EFSA	(EFSA Panel et al., 2008)
Vegetables	Green asparagus, raw	raw	not available	not available	not available	fresh	Nitrates	20.9	mg/100g	EFSA	(EFSA Panel et al., 2008)
Vegetables	Vegetable mix, canned	not available	not available	not available	not available	canned	Nitrates	1.8	mg/100g	EPIC	(Jakszyn et al., 2004)
Vegetables	Chard, raw	raw	not available	not available	not available	fresh	Nitrates	203	mg/100g	EPIC	(Jakszyn et al., 2004)
Vegetables	Spinach, raw	not available	not available	not available	not available	fresh	Nitrates	151.43	mg/100g	EPIC	(Jakszyn et al., 2004)
Vegetables	Sweet potato, raw	raw	not available	not available	not available	fresh	Nitrates	6.5	mg/100g	EPIC	(Jakszyn et al., 2004)
Vegetables	Lettuce, raw	raw	not available	not available	not available	fresh	Nitrites	0.06	mg/100g	EPIC	(Jakszyn et al., 2004)
Vegetables	Carrot, raw	raw	not available	not available	not available	fresh	Nitrites	0.12	mg/100g	EPIC	(Jakszyn et al., 2004)
Vegetables	Vegetable mix, canned	not available	not available	not available	not available	canned	Nitrites	0.05	mg/100g	EPIC	(Jakszyn et al., 2004)
Vegetables	Celery, raw	raw	not available	not available	not available	fresh	Nitrites	0.3	mg/100g	EPIC	(Jakszyn et al., 2004)
Vegetables	Chard, raw	raw	not available	not available	not available	fresh	Nitrites	0.13	mg/100g	EPIC	(Jakszyn et al., 2004)
Vegetables	Brussel sprout, raw	raw	not available	not available	not available	fresh	Nitrites	0.475	mg/100g	EPIC	(Jakszyn et al., 2004)
Vegetables	Cauliflower, raw	raw	not available	not available	not available	fresh	Nitrites	0.11	mg/100g	EPIC	(Jakszyn et al., 2004)
Vegetables	Chicory, raw	raw	not available	not available	not available	fresh	Nitrites	0.075	mg/100g	EPIC	(Jakszyn et al., 2004)
Vegetables	Cucumber, raw	raw	not available	not available	not available	fresh	Nitrites	0.62	mg/100g	EPIC	(Jakszyn et al., 2004)
Vegetables	Leek, raw	raw	not available	not available	not available	fresh	Nitrites	0.33	mg/100g	EPIC	(Jakszyn et al., 2004)
Vegetables	Milan cabbage, raw	raw	not available	not available	not available	fresh	Nitrites	0.05	mg/100g	EPIC	(Jakszyn et al., 2004)
Vegetables	Mushroom, raw	raw	not available	not available	not available	fresh	Nitrites	0.085	mg/100g	EPIC	(Jakszyn et al., 2004)
Vegetables	Onion, raw	raw	not available	not available	not available	fresh	Nitrites	0.07	mg/100g	EPIC	(Jakszyn et al., 2004)
Vegetables	Spinach, raw	not available	not available	not available	not available	fresh	Nitrites	0.575	mg/100g	EPIC	(Jakszyn et al., 2004)
Vegetables	Tomato, ripened, raw	raw	not available	not available	not available	fresh	Nitrites	0.03	mg/100g	EPIC	(Jakszyn et al., 2004)
Vegetables	Radish, raw	raw	not available	not available	not available	fresh	Nitrites	0.1275	mg/100g	EPIC	(Jakszyn et al., 2004)
Vegetables	Beetroot, canned	raw	not available	not available	not available	fresh	Nitrites	0.41	mg/100g	EPIC	(Jakszyn et al., 2004)
Vegetables	Artichoke, raw	raw	not available	not available	not available	fresh	Nitrites	0.06	mg/100g	EPIC	(Jakszyn et al., 2004)
Vegetables	Broccoli, raw	raw	not available	not available	not available	fresh	Nitrites	0.15	mg/100g	EPIC	(Jakszyn et al., 2004)
Vegetables	Green pepper, raw	raw	not available	not available	not available	fresh	Nitrites	0.06	mg/100g	EPIC	(Jakszyn et al., 2004)
Vegetables	Pumpkin, raw	raw	not available	not available	not available	fresh	Nitrites	0.08	mg/100g	EPIC	(Jakszyn et al., 2004)
Vegetables	Red pepper, raw	raw	not available	not available	not available	fresh	Nitrites	0.06	mg/100g	EPIC	(Jakszyn et al., 2004)
Vegetables	Sweet potato, raw	raw	not available	not available	not available	fresh	Nitrites	0.11	mg/100g	EPIC	(Jakszyn et al., 2004)
Vegetables	Green asparagus, raw	raw	not available	not available	not available	fresh	Nitrites	0.09	mg/100g	EPIC	(Jakszyn et al., 2004)
Bibliography
Campillo, N., Viñas, P., Martínez-Castillo, N., & Hernández-Córdoba, M. (2011). Determination of volatile nitrosamines in meat products by microwave-assisted extraction and dispersive liquid-liquid microextraction coupled to gas chromatography-mass spectrometry. Journal of Chromatography A, 1218(14), 1815–1821. https://doi.org/10.1016/j.chroma.2011.02.010
de Mey, E., de Klerck, K., de Maere, H., Dewulf, L., Derdelinckx, G., Peeters, M. C., Fraeye, I., vander Heyden, Y., & Paelinck, H. (2014). The occurrence of N-nitrosamines, residual nitrite and biogenic amines in commercial dry fermented sausages and evaluation of their occasional relation. Meat Science, 96(2), 821–828. https://doi.org/10.1016/j.meatsci.2013.09.010
EFSA CONTAM Panel, Schrenk, D., Bignami, M., Bodin, L., Chipman, J. K., del Mazo, J., Hogstrand, C., Hoogenboom, L., Leblanc, J. C., Nebbia, C. S., Nielsen, E., Ntzani, E., Petersen, A., Sand, S., Schwerdtle, T., Vleminckx, C., Wallace, H., Romualdo, B., Cristina, F., … Grasl-Kraupp, B. (2023). Risk assessment of N-nitrosamines in food. EFSA J, 21(3), e07884–e08162. https://doi.org/10.2903/j.efsa…
EFSA Panel. (2008). Opinion of the scientific panel on contaminants in the food chain on a request from the European commission to perform a scientific risk assessment on nitrate in vegetables. EFSA J, 689, 1–79. https://doi.org/10.2903/j.efsa.2008.689
Jakszyn, P., Ibáñez, R., Pera, G., Agudo, A., García-Closas, R., Amiano, P., & González, C. (2004). Food content of potential carcinogens (Catalan Institute of Oncology, Ed.).
Lee, H. S. (2019). Literature compilation of volatile N-nitrosamines in processed meat and poultry products - an update. Food Additives and Contaminants - Part A Chemistry, Analysis, Control, Exposure and Risk Assessment, 36(10), 1491–1500. https://doi.org/10.1080/19440049.2019.1649472
Park, J. E., Seo, J. E., Lee, J. Y., & Kwon, H. (2015). Distribution of seven N-nitrosamines in food. Toxicological Research, 31(3), 279–288. https://doi.org/10.5487/TR.2015.31.3.279
