# Supplementary material for: Dietary exposure to N-nitrosamines and their precursors: an age-stratified assessment
Source: Sci Rep. 2026 Jan 19;16:4047. doi: 10.1038/s41598-025-34144-7 (PMC12855995; doi:10.1038/s41598-025-34144-7)
Supplement: Supplementary file 3 — Supplementary Material 1 [file 41598_2025_34144_MOESM3_ESM.xls]

## Sheet: dietary_data_file
Food_group	Food_subgroup	Food	Dietary_compound	Subjetc1	Subjetc2	Subjetc3	Subjetc4	Subjetc5	Subjetc6	Subjetc7	Subjetc8	Subjetc9	Subjetc10	Subjetc11	Subjetc12	Subjetc13	Subjetc14	Subjetc15	Subjetc16	Subjetc17	Subjetc18	Subjetc19	Subjetc20	Subjetc21	Subjetc22	Subjetc23	Subjetc24	Subjetc25	Subjetc26	Subjetc27	Subjetc28	Subjetc29	Subjetc30	Subjetc31	Subjetc32	Subjetc33	Subjetc34	Subjetc35	Subjetc36	Subjetc37	Subjetc38	Subjetc39	Subjetc40	Subjetc41	Subjetc42	Subjetc43	Subjetc44	Subjetc45	Subjetc46
Non-alcoholic Beverages	Soft drinks	Cola drink, carbonated	Nitrates	0	0	0	0	0	0	0	0	0	0	0	0	0	0	0	0	0	0	0	0	0	0	0	0	0	0	0	0	0	0	0	0	0	0	0	0	0	0	0	0	0	0	0	0	0	0
Meat and Derivatives	Pork	Pork, bacon, raw	Nitrates	0.01	0	0.16	0.03	0.1	0.1	0	0	0	0.06	0.01	0	0	0	0	0	0.02	0	0.06	0	0	0.06	0.02	0	0	0.07	0	0	0.04	0.01	0	0	0.03	0	0.03	0.42	0.06	0.05	0	0.02	0.06	0	0	0	0	0
Meat and Derivatives	Pork	Pork, bacon, raw	Nitrites	0.03	0	0.5	0.09	0.32	0.32	0	0	0	0.17	0.02	0	0	0	0	0	0.05	0	0.2	0	0	0.2	0.05	0	0	0.21	0	0	0.13	0.04	0	0	0.09	0	0.1	1.31	0.2	0.16	0	0.06	0.2	0	0	0	0	0
Meat and Derivatives	Raw sausages	Sausage, «Frankfurt» type, raw	Nitrates	0	0	0	0	0	0	0	0	0	0	0	0	0	0	0	0	0	0	0	0	0	0	0	0	0	0	0	0	0	0	0	0	0	0	0	0	0	0	0	0	0	0	0	0	0	0
Meat and Derivatives	Raw sausages	Sausage, «Frankfurt» type, raw	Nitrites	0	0	0	0	0	0	0	0	0	0	0	0	0	0	0	0	0	0	0	0	0	0	0	0	0	0	0	0	0	0	0	0	0	0	0	0	0	0	0	0	0	0	0	0	0	0
Meat and Derivatives	Raw-cured sausages	Cured ham, lean and fat	Nitrates	1.25	0.52	0	0.66	0.65	0.78	0	0.02	0	0.36	0.88	0	0.36	0	0.12	0	0.34	0	1.01	0.97	0.87	0.37	0.22	0.22	0.87	0.78	0.23	0	0.24	0.22	1.91	0.87	0.45	0	0.2	1.25	0	0.52	0	0.3	0.19	0	0.17	0.87	0	0
Meat and Derivatives	Raw-cured sausages	Cured ham, lean and fat	Nitrites	3.09	1.3	0	1.65	1.62	1.93	0	0.06	0	0.9	2.18	0	0.88	0	0.29	0	0.84	0	2.5	2.4	2.16	0.91	0.54	0.55	2.16	1.94	0.57	0	0.6	0.55	4.75	2.16	1.13	0	0.49	3.1	0	1.3	0	0.75	0.48	0	0.43	2.16	0	0
Meat and Derivatives	Raw-cured sausages	Cured dry sausage: «salchichón»	Nitrates	0	0.03	0	0	0	0	0	0	0	0.02	0.01	0	0	0	0	0	0.02	0	0.42	0	0	0.02	0	0	0	0.02	0.04	0	0.02	0	0	0	0.01	0	0	0	0.06	0.18	0	0	0	0	0.01	0	0	0
Meat and Derivatives	Raw-cured sausages	Cured dry sausage: «salchichón»	Nitrites	0	0.02	0	0	0	0	0	0	0	0.01	0.01	0	0	0	0	0	0.01	0	0.25	0	0	0.01	0	0	0	0.01	0.02	0	0.01	0	0	0	0.01	0	0	0	0.04	0.11	0	0	0	0	0.01	0	0	0
Meat and Derivatives	Heat-treated sausages	Cooked ham, extra	Nitrates	0.39	0.08	0	0	0.55	0.03	0	0.55	0.55	0.06	0.02	0	0.11	0	0.02	0	0.18	0.28	0	0	0	0.03	0.06	0.06	0	0.22	0.11	0	0.11	0.04	0.61	0	0.11	0	0.12	0	0	0.11	1.1	0.07	0	0	0	0	0	0
Meat and Derivatives	Heat-treated sausages	Cooked ham, extra	Nitrites	1.64	0.35	0	0	2.35	0.12	0	2.35	2.35	0.23	0.09	0	0.48	0	0.08	0	0.78	1.17	0	0	0	0.12	0.23	0.23	0	0.94	0.47	0	0.47	0.16	2.58	0	0.47	0	0.5	0	0	0.47	4.69	0.31	0	0	0	0	0	0
Meat and Derivatives	Heat-treated sausages	Belly rashers, pork, smoked, raw	Nitrates	0	0	0	0	0	0	0	0	0	0	0	0	0.01	0	0	0	0	0	0	0	0	0	0	0	0	0	0	0	0	0	0	0	0	0	0	0	0	0	0	0	0	0	0	0	0	0
Meat and Derivatives	Heat-treated sausages	Belly rashers, pork, smoked, raw	Nitrites	0	0	0	0	0	0	0	0	0	0	0	0	0.03	0	0	0	0	0	0	0	0	0	0	0	0	0	0	0	0	0	0	0	0	0	0	0	0	0	0	0	0	0	0	0	0	0
Meat and Derivatives	Heat-treated sausages	Sausage, «Frankfurt» type, raw	Nitrates	0.2	0.2	0	0	0	0	0	0	0	2.42	0	0	0	0	0	0	0	0	0.4	0	0	1.21	0	0	0	0	0	0	0	0.41	0	0	0.4	0	0	0	0	0.2	0	0	0	0	0	0	0	0
Meat and Derivatives	Heat-treated sausages	Sausage, «Frankfurt» type, raw	Nitrites	0.03	0.03	0	0	0	0	0	0	0	0.3	0	0	0	0	0	0	0	0	0.05	0	0	0.15	0	0	0	0	0	0	0	0.05	0	0	0.05	0	0	0	0	0.03	0	0	0	0	0	0	0	0
Cereals and Derivatives	Breakfast cereals	Breakfast cereals, mix, with chocolate	Nitrates	0.01	0	0	0	0	0	0	0	0.06	0	0	0	0	0	0	0	0	0	0	0	0	0	0	0	0	0	0	0	0	0.04	0	0	0	0	0	0	0	0	0	0	0	0	0	0.02	0	0
Cereals and Derivatives	Breakfast cereals	Breakfast cereals, mix, with chocolate	Nitrites	0	0	0	0	0	0	0	0	0.03	0	0	0	0	0	0	0	0	0	0	0	0	0	0	0	0	0	0	0	0	0.02	0	0	0	0	0	0	0	0	0	0	0	0	0	0.01	0	0
Nuts and Oilseeds	Unclassified nuts	Mix of nuts and raisins	Nitrates	0.03	0	0	0	0.36	0.14	0.46	0.14	0	0.03	0.05	0.21	0.14	0.12	0.23	0.5	0.03	0	0.01	0	0.16	0.06	0.05	0.14	0.16	0	0	0	0	0.09	0.01	0	0.14	0.07	0.03	0	0	0.03	0	0	0.11	0	0.04	0.16	0.14	0
Nuts and Oilseeds	Unclassified nuts	Mix of nuts and raisins	Nitrites	0.00225	0.0003735	0	0.0002385	0.028125	0.01125	0.0354375	0.01125	0	0.00225	0.00405	0.0162	0.01125	0.009	0.017721	0.038475	0.00225	0	0.001125	0	0.01215	0.0045	0.00405	0.01125	0.01215	0	0.0003735	0	0.0003735	0.0070875	0.0007515	0	0.01125	0.0050625	0.00225	0	0	0.00225	0	0	0.0082485	0	0.0033075	0.01215	0.01125	0
Eggs and Derivatives	Chicken	Egg, chicken, whole, raw	Nitrates	0.25	0.3	0.07	0.14	0.16	0.33	0.73	0.17	0	0.73	0.13	0	0.16	0.31	0.28	0.18	0.14	0.15	0.27	0.37	0.63	0.29	0.26	0.05	0	0.12	0.04	0	0.18	0.19	0.1	0	0.13	0	0.07	0	0.03	0.16	0	0.02	0.18	0.02	0.12	0	0.01	0
Eggs and Derivatives	Chicken	Egg, chicken, whole, raw	Nitrites	0.09	0.1	0.03	0.05	0.06	0.11	0.25	0.06	0	0.25	0.05	0	0.05	0.11	0.1	0.06	0.05	0.05	0.09	0.13	0.22	0.1	0.09	0.02	0	0.04	0.01	0	0.06	0.07	0.03	0	0.04	0	0.02	0	0.01	0.06	0	0.01	0.06	0.01	0.04	0	0	0
Milk and Derivatives	Milk and dairy drinks	Milk, skimmed, UHT	Nitrates	0.08	0	0	0	0.08	0	0	0.2	0.18	0	0	0	0	0	0	0	0	0.08	0	0	0	0	0.25	0	0	0.15	0	0	0	0	0.15	0	0	0	0.44	0.33	0	0	0	0.16	0	0	0	0	0	0
Milk and Derivatives	Milk and dairy drinks	Milk, skimmed, UHT	Nitrites	0	0	0	0	0	0	0	0	0	0	0	0	0	0	0	0	0	0	0	0	0	0	0	0	0	0	0	0	0	0	0	0	0	0	0	0	0	0	0	0	0	0	0	0	0	0
Milk and Derivatives	Milk and dairy drinks	Milk, whole, UHT	Nitrates	0	0	0	0	0	0.15	0.12	0	0.08	0	0.01	0.02	0.12	0	0	0	0	0	0	0	0	0	0	0	0	0	0	0	0.24	0.15	0	0	0	0	0	0	0	0	0	0	0	0	0	0	0	0
Milk and Derivatives	Milk and dairy drinks	Milk, whole, UHT	Nitrites	0	0	0	0	0	0	0	0	0	0	0	0	0	0	0	0	0	0	0	0	0	0	0	0	0	0	0	0	0	0	0	0	0	0	0	0	0	0	0	0	0	0	0	0	0	0
Milk and Derivatives	Milk and dairy drinks	Milk, semi-skimmed, UHT	Nitrates	0.08	0.08	0.12	0	0	0	0	0	0	0.1	0	0	0	0.12	0	0	0.08	0	0.12	0.12	0	0	0	0	0	0	0.3	0.2	0	0	0	0.15	0.04	0.22	0	0	0.05	0.11	0.12	0	0	0	0	0	0	0
Milk and Derivatives	Milk and dairy drinks	Milk, semi-skimmed, UHT	Nitrites	0	0	0	0	0	0	0	0	0	0	0	0	0	0	0	0	0	0	0	0	0	0	0	0	0	0	0	0	0	0	0	0	0	0	0	0	0	0	0	0	0	0	0	0	0	0
Milk and Derivatives	Aged cheeses	Blue cheese	Nitrates	0	0	0	0	0	0	0	0	0	0	0	0	0	0	0	0	0	0	0	0	0	0	0	0	0	0	0	0	0	0	0	0	0	0	0	0	0	0	0	0	0	0	0	0	0	0
Milk and Derivatives	Aged cheeses	Blue cheese	Nitrites	0	0	0	0	0	0	0	0	0	0	0	0	0	0	0	0	0	0	0	0	0	0	0	0	0	0	0	0	0	0	0	0	0	0	0	0	0	0	0	0	0	0	0	0	0	0
Milk and Derivatives	Aged cheeses	Camembert cheese, 40-50% fidm	Nitrates	0	0	0	0	0	0	0	0	0	0	0	0	0	0	0	0	0	0	0	0	0	0	0	0	0	0	0	0	0	0	0	0	0	0	0	0	0	0	0	0	0	0	0	0	0	0
Milk and Derivatives	Aged cheeses	Camembert cheese, 40-50% fidm	Nitrites	0	0	0	0	0	0	0	0	0	0	0	0	0	0	0	0	0	0	0	0	0	0	0	0	0	0	0	0	0	0	0	0	0	0	0	0	0	0	0	0	0	0	0	0	0	0
Milk and Derivatives	Processed cheeses	Cheese spread	Nitrates	0	0	0	0	0	0	0	0	0	0	0	0	0	0	0	0	0	0	0	0	0	0	0	0	0	0	0	0	0	0	0	0	0	0.15	0	0	0	0	0	0	0	0	0	0	0	0
Milk and Derivatives	Processed cheeses	Cheese spread	Nitrites	0	0	0	0	0	0	0	0	0	0	0	0	0	0	0	0	0	0	0	0	0	0	0	0	0	0	0	0	0	0	0	0	0	0.19	0	0	0	0	0	0	0	0	0	0	0	0
Legumes and Derivatives	Fresh legumes	Peas, frozen, raw	Nitrates	0.04	0.36	0.3	1.08	0.02	0.32	0	0.51	0	0.31	0.32	0	0.06	0	0	0	0.88	0	0.3	0	0	0.27	0.18	0.36	0	0.2	0.23	0.6	0.06	0.21	0.09	0	0.38	2.1	0.18	0	0	0.51	0	0.12	0	0.13	0.31	0	0.06	0
Legumes and Derivatives	Fresh legumes	Peas, frozen, raw	Nitrites	0	0.01	0.01	0.03	0	0.01	0	0.01	0	0.01	0.01	0	0	0	0	0	0.02	0	0.01	0	0	0.01	0	0.01	0	0.01	0.01	0.02	0	0.01	0	0	0.01	0.06	0	0	0	0.01	0	0	0	0	0.01	0	0	0
Sauces and Condiments	Spices	Parsley, fresh	Nitrates	0.02	0	0	0	0.01	0.02	0.96	0.02	0	0	0.04	0	0.01	0	0	0	0.06	0	0	0	0	0.06	0.09	0.01	0.96	0.17	0.02	0	0	0.03	0.03	0	0	0	0.08	0	0.03	0.19	0	0	0.16	0.29	0.01	0.96	0	0
Sauces and Condiments	Spices	Parsley, fresh	Nitrites	0	0	0	0	0	0	0	0	0	0	0	0	0	0	0	0	0	0	0	0	0	0	0	0	0	0	0	0	0	0	0	0	0	0	0	0	0	0	0	0	0	0	0	0	0	0
Tubers and Derivatives	Other starchy tubers	Sweet potato, raw	Nitrates	0	0	0	0	0	0	0	0	0	0	0	0	0	0	0	0	0	0	0	0	0	0	0	0	0	0	0	0	0	0	0	0	0	0	0	0	0	0	0	0	0	0	0	0	0	0
Tubers and Derivatives	Other starchy tubers	Sweet potato, raw	Nitrites	0	0	0	0	0	0	0	0	0	0	0	0	0	0	0	0	0	0	0	0	0	0	0	0	0	0	0	0	0	0	0	0	0	0	0	0	0	0	0	0	0	0	0	0	0	0
Tubers and Derivatives	Potatoes and derivatives	Potato, raw	Nitrates	1.98	9.825	2.095	1.655	7.12	3.45	0	1.885	0	6.43	1.26	27.22	3.025	0	3.25	11.59	7.065	20.33	11.385	0	0	4.025	2.56	2.28	0	8.19	2.04	0	3.855	5.24	3.75	0	5.43	0	4.295	0	1.29	8.79	0	0.21	3.585	0	4.43	2.1	3.75	13.44
Tubers and Derivatives	Potatoes and derivatives	Potato, raw	Nitrites	0.01	0.06	0.015	0.015	0.05	0.02	0	0.01	0	0.04	0.005	0.18	0.02	0	0.02	0.08	0.045	0.13	0.075	0	0	0.025	0.02	0.015	0	0.055	0.01	0	0.03	0.035	0.025	0	0.04	0	0.025	0	0.005	0.055	0	0	0.025	0	0.03	0.01	0.02	0.09
Vegetables	Mushrooms	Mushroom, raw	Nitrates	0	0	0.05	0	0	0	0	0	0	0	0	0	0	0	0	0	0	0	0	5.08	0	0	0	0	0	0	0	0	0	0	0	0	0	0	0	0	0	0	0	0	0	0	0	0	0	0
Vegetables	Mushrooms	Mushroom, raw	Nitrites	0	0	0	0	0	0	0	0	0	0	0	0	0	0	0	0	0	0	0	0.07	0	0	0	0	0	0	0	0	0	0	0	0	0	0	0	0	0	0	0	0	0	0	0	0	0	0
Vegetables	Bulb vegetables	Garlic, raw	Nitrates	0.16	0.25	0.34	0.05	0.25	0.25	0.14	0.16	0	0.16	0.07	0	0.86	0	0.34	0	0.34	0.14	0.86	0	0	0.25	0.86	0.86	0.34	0.86	0.02	0	0.25	0.86	0.25	0.1	0.01	0.1	0.25	0	0.03	0.34	0	0.34	0.34	0.1	0.25	0	0.16	0
Vegetables	Bulb vegetables	Onion, raw	Nitrates	7.94	1.74	10.82	2.16	5.05	7.94	2.62	1.31	0	7.94	0.72	14.05	27.06	0	10.82	7.35	10.82	4.26	27.06	7.87	4.26	7.94	27.06	10.82	7.22	27.06	0.63	0	7.94	27.06	7.94	4.26	1.14	3.77	7.94	0	7.94	10.82	0	1.08	10.82	7.56	7.94	2.05	5.05	4.26
Vegetables	Bulb vegetables	Onion, raw	Nitrites	0.03	0.01	0.05	0.01	0.02	0.03	0.01	0.01	0	0.03	0	0.06	0.12	0	0.05	0.03	0.05	0.02	0.12	0.03	0.02	0.03	0.12	0.05	0.03	0.12	0	0	0.03	0.12	0.03	0.02	0	0.02	0.03	0	0.03	0.05	0	0	0.05	0.03	0.03	0.01	0.02	0.02
Vegetables	Bulb vegetables	Leek, raw	Nitrates	2.62	9.62	13.11	1.31	9.62	1.31	0	0	0	2.62	2.62	0	0	0	0	0	1.31	0	2.62	0	0	9.62	9.62	1.31	0	9.62	0	0	2.62	1.31	0	0	6.12	0	0	0	0.44	13.11	0	1.31	0.87	0	1.31	0	2.62	0
Vegetables	Bulb vegetables	Leek, raw	Nitrites	0.03	0.09	0.13	0.01	0.09	0.01	0	0	0	0.03	0.03	0	0	0	0	0	0.01	0	0.03	0	0	0.09	0.09	0.01	0	0.09	0	0	0.03	0.01	0	0	0.06	0	0	0	0	0.13	0	0.01	0.01	0	0.01	0	0.03	0
Vegetables	Leafy or stalk vegetables	Chard, raw	Nitrates	81.2	0	40.6	27.06	162.4	0	0	0	0	0	13.54	0	0	0	0	0	13.54	0	0	0	0	0	81.24	54.14	0	27.06	0	0	0	0	0	0	0	0	13.54	0	40.6	13.54	0	20.3	189.46	456.75	0	0	0	0
Vegetables	Leafy or stalk vegetables	Chard, raw	Nitrites	0.05	0	0.03	0.02	0.1	0	0	0	0	0	0.01	0	0	0	0	0	0.01	0	0	0	0	0	0.05	0.03	0	0.02	0	0	0	0	0	0	0	0	0.01	0	0.03	0.01	0	0.01	0.12	0.29	0	0	0	0
Vegetables	Leafy or stalk vegetables	Celery, raw	Nitrates	0	4.73	0	0	0	1.57	0	0	0	0	0	0	0	0	0	0	0	0	0	0	0	0	3.16	0	0	0	0	0	0	0	0	0	0	0	0	0	0	0	0	0	0	0	4.73	0	0	0
Vegetables	Leafy or stalk vegetables	Celery, raw	Nitrites	0	0.01	0	0	0	0	0	0	0	0	0	0	0	0	0	0	0	0	0	0	0	0	0.01	0	0	0	0	0	0	0	0	0	0	0	0	0	0	0	0	0	0	0	0.01	0	0	0
Vegetables	Leafy or stalk vegetables	Brussel sprout, raw	Nitrates	0	0	0	0	0.32	0	0	0	0	0.32	0.16	0	0	0	0	0	0	0	0	0	0	0	0	0	0	0.32	0	0	0	0.16	0.16	0	0	0	0	0	0	0	0	0	0	0	0	0	0.96	0
Vegetables	Leafy or stalk vegetables	Brussel sprout, raw	Nitrites	0	0	0	0	0.06	0	0	0	0	0.06	0.03	0	0	0	0	0	0	0	0	0	0	0	0	0	0	0.06	0	0	0	0.03	0.03	0	0	0	0	0	0	0	0	0	0	0	0	0	0.19	0
Vegetables	Leafy or stalk vegetables	Milan cabbage, raw	Nitrates	0.11	6.47	6.22	0.64	8.29	8.88	0	0	0	12.44	2.07	0	0	0	0	0	0	0	1.04	0	0	16.59	6.22	12.44	43.54	16.59	0.64	0	0	3.27	4.15	0	2.07	0	6.21	0	2.07	12.44	0	3.11	2.07	0	0	0	12.44	0
Vegetables	Leafy or stalk vegetables	Milan cabbage, raw	Nitrites	0	0.01	0.01	0	0.01	0.01	0	0	0	0.02	0	0	0	0	0	0	0	0	0	0	0	0.03	0.01	0.02	0.07	0.03	0	0	0	0.01	0.01	0	0	0	0.01	0	0	0.02	0	0	0	0	0	0	0.02	0
Vegetables	Leafy or stalk vegetables	Chicory, raw	Nitrates	0	10.26	0	0	0	0	0	0	0	10.26	0	0	0	0	0	0	0	0	0	0	0	0	3.66	2.2	0	0	0	0	0.73	0	0	0	0.73	0	0	0	0	1.22	0	0	0	0	1.22	0	0	0
Vegetables	Leafy or stalk vegetables	Chicory, raw	Nitrites	0	0.01	0	0	0	0	0	0	0	0.01	0	0	0	0	0	0	0	0	0	0	0	0	0	0	0	0	0	0	0	0	0	0	0	0	0	0	0	0	0	0	0	0	0	0	0	0
Vegetables	Leafy or stalk vegetables	Spinach, raw	Nitrates	60.57	30.29	60.57	20.19	121.14	0	0	0	0	10.1	10.1	0	60.57	0	0	0	20.19	0	0	0	0	10.1	60.6	40.39	0	20.19	0	0	5.04	0	10.1	0	30.29	0	0	0	30.29	30.29	0	15.14	30.29	0	10.1	0	60.57	0
Vegetables	Leafy or stalk vegetables	Spinach, raw	Nitrites	0.23	0.12	0.23	0.08	0.46	0	0	0	0	0.04	0.04	0	0.23	0	0	0	0.08	0	0	0	0	0.04	0.23	0.15	0	0.08	0	0	0.02	0	0.04	0	0.12	0	0	0	0.12	0.12	0	0.06	0.12	0	0.04	0	0.23	0
Vegetables	Leafy or stalk vegetables	Green asparagus, boiled	Nitrates	2.61	5.22	0	0.87	5.22	0.87	0	0.87	0	5.22	2.79	0	0	0	0	0	0	0	0.87	0	0	5.22	2.61	0.87	0	0	0	0	0.87	5.22	12.19	0	1.74	0	0	0	0	5.22	0	2.61	0	0	0	0	2.61	0
Vegetables	Leafy or stalk vegetables	Green asparagus, boiled	Nitrites	0.01	0.02	0	0	0.02	0	0	0	0	0.02	0.01	0	0	0	0	0	0	0	0	0	0	0.02	0.01	0	0	0	0	0	0	0.02	0.05	0	0.01	0	0	0	0	0.02	0	0.01	0	0	0	0	0.01	0
Vegetables	Leafy or stalk vegetables	Lettuce, raw	Nitrates	12.36	9.28	15.46	4.64	9.28	2.21	0	46.38	0	34.01	3.98	132.5	34.01	0	0	0	6.62	0	0	0	132.5	14.58	33.12	59.62	165.62	59.62	46.38	165.62	1.32	15.46	0	132.5	0.66	0	3.31	0	15.46	15.46	0	3.98	2.21	0	15.46	0	12.36	132.5
Vegetables	Leafy or stalk vegetables	Lettuce, raw	Nitrites	0.01	0	0.01	0	0	0	0	0.02	0	0.02	0	0.06	0.02	0	0	0	0	0	0	0	0.06	0.01	0.02	0.03	0.08	0.03	0.02	0.08	0	0.01	0	0.06	0	0	0	0	0.01	0.01	0	0	0	0	0.01	0	0.01	0.06
Vegetables	Root vegetables	Beet, canned	Nitrates	0	0	0	0	0	0	0	0	0	0	0	0	0	0	0	0	0	0	0	0	0	0	0	0	0	0	0	0	0	0	0	48.15	0	0	0	0	0	0	0	0	0	0	0	0	0	0
Vegetables	Root vegetables	Beet, canned	Nitrites	0	0	0	0	0	0	0	0	0	0	0	0	0	0	0	0	0	0	0	0	0	0	0	0	0	0	0	0	0	0	0	0.11	0	0	0	0	0	0	0	0	0	0	0	0	0	0
Vegetables	Root vegetables	Carrot, raw	Nitrates	5.53	1.52	2.07	1.78	5.24	3.55	4.74	0.55	0	5.53	0.44	12.33	0.3	0	11.84	6.17	2.37	0	5.53	0	7.7	3.07	17.76	23.68	16.37	11.84	1.54	0	0.63	2.07	8.68	7.7	5.53	16.37	2.12	0	2.37	8.68	0	8.68	8.68	1.06	1.18	0	2.81	0
Vegetables	Root vegetables	Carrot, raw	Nitrites	0.02	0.01	0.01	0.01	0.02	0.01	0.02	0	0	0.02	0	0.05	0	0	0.05	0.02	0.01	0	0.02	0	0.03	0.01	0.07	0.1	0.07	0.05	0.01	0	0	0.01	0.04	0.03	0.02	0.07	0.01	0	0.01	0.04	0	0.04	0.04	0	0	0	0.01	0
Vegetables	Inflorescences and fruit vegetables	Artichoke, raw	Nitrates	0	3.48	0	3.48	2.32	4.64	2.78	1.16	0	3.48	1.16	0	1.16	0	34.8	3.62	0	0	0.58	0	0	0	3.48	0	0	0	0	0	0	0	0	0	1.16	0	0	0	0	1.16	0	0	0	0	0	0	0	0
Vegetables	Inflorescences and fruit vegetables	Artichoke, raw	Nitrites	0	0.01	0	0.01	0.01	0.02	0.01	0	0	0.01	0	0	0	0	0.12	0.01	0	0	0	0	0	0	0.01	0	0	0	0	0	0	0	0	0	0	0	0	0	0	0	0	0	0	0	0	0	0	0
Vegetables	Inflorescences and fruit vegetables	Aubergine, raw	Nitrates	0	4.08	0	0.94	1.26	5.65	0	0.84	0	0.94	0.16	0	0.42	0	0	0	0	0	1.26	8.79	0	0.16	5.65	2.83	0	0.94	0	0	0.16	0	0	0	0.42	0	0	0	5.65	2.04	0	1.26	0	0	4.08	0	2.51	0
Vegetables	Inflorescences and fruit vegetables	Broccoli, raw	Nitrates	0	2.23	4.46	0.74	2.79	2.23	0	1.67	34.88	4.46	2.79	0	1.21	0	0	0	0	0	0	0	0	0	10.42	5.02	0	1.67	0	0	0.19	0	1.21	0	2.23	0	0	0	0	0	0	4.46	0	0	2.42	0	10.04	0
Vegetables	Inflorescences and fruit vegetables	Broccoli, raw	Nitrites	0	0.01	0.02	0	0.02	0.01	0	0.01	0.19	0.02	0.02	0	0.01	0	0	0	0	0	0	0	0	0	0.06	0.03	0	0.01	0	0	0	0	0.01	0	0.01	0	0	0	0	0	0	0.02	0	0	0.01	0	0.05	0
Vegetables	Inflorescences and fruit vegetables	Courgette, raw	Nitrates	0	5.41	0	2.5	3.33	7.49	6.66	1.11	0	0.62	0.62	0	1.66	0	0	0	0	0	3.33	13.31	0	0.62	27.46	7.49	0	1.25	0	0	0.21	1.11	17.16	0	1.66	0	0.55	0	7.49	2.7	0	1.66	1.11	85.8	0	85.8	3.33	0
Vegetables	Inflorescences and fruit vegetables	Pumpkin, raw	Nitrates	0	17.88	0	0	71.52	11.92	0	0	0	17.88	35.76	37.25	0	0	0	0	0	111.75	0	0	0	5.96	17.88	35.76	0	11.92	0	0	0	0	5.96	0	0	0	0	0	35.76	0	0	0	1.19	0	35.76	0	0	0
Vegetables	Inflorescences and fruit vegetables	Pumpkin, raw	Nitrites	0	0.02	0	0	0.06	0.01	0	0	0	0.02	0.03	0.03	0	0	0	0	0	0.1	0	0	0	0.01	0.02	0.03	0	0.01	0	0	0	0	0.01	0	0	0	0	0	0.03	0	0	0	0	0	0.03	0	0	0
Vegetables	Inflorescences and fruit vegetables	Cauliflower, raw	Nitrates	0.99	0	0	0	0.25	0.79	0	0.89	0	2.37	0	0	0.64	0	0	0	0.99	0	0	0	0	2.96	0.79	2.66	0	0.89	0	0	0	0	0	0	0.4	10.36	0	0	0	2.96	0	1.18	0.99	0	0	0	0	0
Vegetables	Inflorescences and fruit vegetables	Cauliflower, raw	Nitrites	0.01	0	0	0	0	0.01	0	0.01	0	0.02	0	0	0	0	0	0	0.01	0	0	0	0	0.02	0.01	0.02	0	0.01	0	0	0	0	0	0	0	0.08	0	0	0	0.02	0	0.01	0.01	0	0	0	0	0
Vegetables	Inflorescences and fruit vegetables	Green bean, raw	Nitrates	0	0.32	0	0	0	0	0	0	0	0	0	0	0	113.05	0.32	0	0	0	0	0	0	0	0	0	0	0	0	0	0	0	0	6.46	0	0	0	0	0	0	0	0	0	0	0	0	0	0
Vegetables	Inflorescences and fruit vegetables	Corn, kernels on cob, frozen	Nitrates	0	0	0	0	0	0	0	0	0	0	0	0	0	0	0	0	0	0	0	0	0	0	0	0	0	0	0	0	0	0	0	0	0	0	0	0	0	0	0	0	0	0	0	0	0	0
Vegetables	Inflorescences and fruit vegetables	Corn, kernels on cob, frozen	Nitrites	0	0	0	0	0	0	0	0	0	0	0	0	0	0	0	0	0	0	0	0	0	0	0	0	0	0	0	0	0	0	0	0	0	0	0	0	0	0	0	0	0	0	0	0	0	0
Vegetables	Inflorescences and fruit vegetables	Cucumber, raw	Nitrates	0	2.4	0	0.56	0.25	0	0	0	0	0	0.28	0	0	0	0	0	0	0	0	0	0	0.09	1.11	0	0	0	0	0	0	0	0	0	0	0	0	0	0	1.2	0	0.74	0	0	1.2	0	0	0
Vegetables	Inflorescences and fruit vegetables	Cucumber, raw	Nitrites	0	0.08	0	0.02	0.01	0	0	0	0	0	0.01	0	0	0	0	0	0	0	0	0	0	0	0.04	0	0	0	0	0	0	0	0	0	0	0	0	0	0	0.04	0	0.02	0	0	0.04	0	0	0
Vegetables	Inflorescences and fruit vegetables	Red pepper, raw	Nitrates	0.44	0.08	3.25	0.89	0.89	3.25	0.86	0.44	0	0.44	0.15	0	0	0	0.44	1.13	2.07	0	4.43	2.7	0	0.89	11.07	0.44	4.75	3.25	0.06	1.35	0.89	0.44	0.15	0	0	0	0.89	0	0	2.07	0	2.07	3.25	2.02	2.07	0	0.89	0
Vegetables	Inflorescences and fruit vegetables	Red pepper, raw	Nitrites	0	0	0.02	0	0	0.02	0	0	0	0	0	0	0	0	0	0.01	0.01	0	0.02	0.02	0	0	0.06	0	0.03	0.02	0	0.01	0	0	0	0	0	0	0	0	0	0.01	0	0.01	0.02	0.01	0.01	0	0	0
Vegetables	Inflorescences and fruit vegetables	Tomato, ripened, raw	Nitrates	1.89	6.46	1.2	4.11	2.58	1.2	5.51	3.11	5.51	1.89	0.26	4.13	2.58	7.35	0.17	0.9	0.52	0	1.89	2.88	1.96	1.89	6.66	6.66	11.03	6.66	10.75	5.11	0.17	1.2	4.89	2.06	0.52	0	0.26	0	0.52	1.33	0	1.89	3.11	0	2.31	0	1.89	2.06
Vegetables	Inflorescences and fruit vegetables	Tomato, ripened, raw	Nitrites	0.01	0.05	0.01	0.03	0.02	0.01	0.04	0.02	0.04	0.01	0	0.03	0.02	0.05	0	0.01	0	0	0.01	0.02	0.01	0.01	0.05	0.05	0.08	0.05	0.08	0.04	0	0.01	0.03	0.01	0	0	0	0	0	0.01	0	0.01	0.02	0	0.02	0	0.01	0.01
Vegetables	Unclassified vegetables	Vegetable mix, canned	Nitrates	0	0.07974	0	0	0	0.07794	0	0	0	0	0	0	0	0	0	0	0	0	0.036	0	0	0	0	0.01206	0	0	0	0	0.225	0	0	0	0	0	0	0	0	0	2.25	0.00234	0.02988	0	0	0	0.03366	2.25
Vegetables	Unclassified vegetables	Vegetable mix, canned	Nitrites	0	0.002215	0	0	0	0.002165	0	0	0	0	0	0	0	0	0	0	0	0	0.001	0	0	0	0	0.000335	0	0	0	0	0.00625	0	0	0	0	0	0	0	0	0	0.0625	6.5e-05	0.00083	0	0	0	0.000935	0.0625
[truncated: 4 more columns]

## Sheet: classification_file
ID	Group_order	Group_name
Subjetc1	1	group1
Subjetc2	1	group1
Subjetc3	1	group1
Subjetc4	1	group1
Subjetc5	1	group1
Subjetc6	1	group1
Subjetc7	1	group1
Subjetc8	1	group1
Subjetc9	1	group1
Subjetc10	1	group1
Subjetc11	2	group2
Subjetc12	2	group2
Subjetc13	2	group2
Subjetc14	2	group2
Subjetc15	2	group2
Subjetc16	2	group2
Subjetc17	2	group2
Subjetc18	2	group2
Subjetc19	2	group2
Subjetc20	2	group2
Subjetc21	3	group3
Subjetc22	3	group3
Subjetc23	3	group3
Subjetc24	3	group3
Subjetc25	3	group3
Subjetc26	3	group3
Subjetc27	3	group3
Subjetc28	3	group3
Subjetc29	3	group3
Subjetc30	3	group3
Subjetc31	4	group4
Subjetc32	4	group4
Subjetc33	4	group4
Subjetc34	4	group4
Subjetc35	4	group4
Subjetc36	4	group4
Subjetc37	4	group4
Subjetc38	4	group4
Subjetc39	4	group4
Subjetc40	4	group4
Subjetc41	5	group5
Subjetc42	5	group5
Subjetc43	5	group5
Subjetc44	5	group5
Subjetc45	5	group5
Subjetc46	5	group5
Subjetc47	5	group5
Subjetc48	5	group5
Subjetc49	5	group5
Subjetc50	5	group5
